# Supplementary material for: MLL-AF4 Spreading Identifies Binding Sites that Are Distinct from Super-Enhancers and that Govern Sensitivity to DOT1L Inhibition in Leukemia
Source: Cell Rep. 2017 Jan 10;18(2):482–95. doi: 10.1016/j.celrep.2016.12.054 (PMC5263239; doi:10.1016/j.celrep.2016.12.054)
Supplement: Table S1. MLL-FP Gene Target Lists, Related to Figures 1 and 4 [file mmc2.xls]

## Sheet: SEM - MLL-AF4
All targets, gene isoforms (unique TSS) (3027)	All targets, genes names (2597 unique)	Spreading targets, gene isoforms (unique TSS) (149)	Spreading targets, gene names (117 unique)	Non-spreading targets, gene isoforms (unique TSS) (2878)	Non-spreading targets, gene names (2497 unique)
NM_001145208	DEPDC1B	NM_005921	MAP3K1	NM_016183	MRTO4
NM_021204	ENOPH1	NM_004288	CYTIP	NM_175907	ZADH2
NM_025159	CXorf21	NM_001267617	ARPP21	NM_001048249	SMIM15
NR_026849	LINC00526	NM_001207015	PTPRR	NM_004985	KRAS
NM_033630	SCAND1	NM_152879	DGKD	NM_001270434	CDK2AP1
NM_032664	FUT10	NM_181356	SUPT3H	NR_034127	LOC100132356
NR_037601	LOC100507217	NM_007360	KLRK1	NM_001244724	RAD23B
NR_040251	ZNF410	NM_002398	MEIS1	NM_001634	AMD1
NM_006155	2002-09-01	NM_001278478	RUNX2	NM_001071	TYMS
NM_001271685	SLC35A3	NM_153365	TAPT1	NM_133342	RAD17
NM_001616	ACVR2A	NM_033390	ZC3H12C	NM_032525	TUBB6
NM_002563	P2RY1	NR_036473	SNHG3	NM_001135024	PDHX
NM_002027	FNTA	NM_001004419	CLEC2D	NM_199346	PFN4
NM_001300	KLF6	NM_194449	PHLPP1	NM_014918	CHSY1
NM_006027	EXO1	NM_001005746	CACNB4	NM_001079526	IKZF2
NR_023360	CHRAC1	NM_173207	TGIF1	NM_001171990	SETD9
NM_139246	TSTD2	NM_003242	TGFBR2	NM_001277817	YTHDF3
NM_017782	FAM208B	NM_001267701	CLECL1	NM_006256	PKN2
NR_027154	SMG1P1	NM_001329	CTBP2	NM_032169	ACAD11
NM_016115	ASB3	NM_006734	HIVEP2	NM_002729	HHEX
NM_014719	FAM115A	NM_005496	SMC4	NM_182977	NNT
NM_178136	POLDIP3	NM_004907	IER2	NM_003648	DGKD
NM_004417	DUSP1	NM_145810	CDCA7	NM_004577	PSPH
NM_172200	IL15RA	NM_000726	CACNB4	NR_002774	HTR7P1
NM_001008390	CGGBP1	NM_001135805	SYT1	NM_003162	STRN
NM_007026	DUSP14	NM_001020825	NR3C1	NM_006724	MAP3K4
NM_000696	ALDH9A1	NM_001259	CDK6	NM_001142466	GPT2
NM_032812	PLXDC2	NM_207295	MBNL1	NM_030650	KIAA1715
NM_001128148	TFRC	NR_026836	TRHDE-AS1	NM_001145399	MPPED2
NM_005493	RANBP9	NM_002831	PTPN6	NM_006190	ORC2
NM_002844	PTPRK	NM_003177	SYK	NM_003601	SMARCA5
NM_004094	EIF2S1	NM_006305	ANP32A	NM_174921	SMIM14
NM_001178085	ZFX	NM_002664	PLEK	NR_024623	C21orf49
NM_001267619	ARPP21	NM_001207016	PTPRR	NM_001008390	CGGBP1
NM_001099652	GPR137C	NR_028595	CCDC162P	NM_014159	SETD2
NR_002935	FABP5P3	NM_005026	PIK3CD	NM_015640	SERBP1
NM_014777	URB2	NM_025159	CXorf21	NM_006544	EXOC5
NM_006258	PRKG1	NM_001278162	HIPK3	NM_002908	REL
NM_001098477	GRSF1	NR_027697	TAPT1-AS1	NM_014729	TOX
NM_001080124	CASP8	NM_001083914	CTBP2	NR_102428	CIB1
NM_012095	AP3M1	NM_001145848	PROM1	NM_021705	NFYA
NM_004109	FDX1	NM_024625	ZC3HAV1	NM_001006109	C3orf37
NM_001257069	FBXW7	NM_002072	GNAQ	NM_032314	COQ5
NM_014264	PLK4	NM_018150	RNF220	NM_181427	GABPB1
NM_002106	H2AFZ	NM_014779	TSC22D2	NM_015702	MMADHC
NM_001007794	CEPT1	NR_073597	ATP8B4	NM_014708	KNTC1
NM_012319	SLC39A6	NM_173208	TGIF1	NM_004388	CTBS
NM_001243877	TOB1	NM_001166693	AFF1	NM_001198978	SMAP2
NM_199440	HSPD1	NM_005668	ST8SIA4	NM_018460	ARHGAP15
NM_024097	C1orf50	NM_001278368	RHOH	NR_046234	WDR92
NM_001077701	MIER1	NR_040108	LOC728175	NM_015348	TMEM131
NM_017925	DENND4C	NM_000875	IGF1R	NM_003875	GMPS
NM_001258438	TARS	NM_001199805	KLRC4-KLRK1	NR_003955	EMBP1
NM_001204451	CCPG1	NM_013381	TRHDE	NM_194456	KRIT1
NM_207325	DPY19L3	NM_001002811	PDE4DIP	NM_032664	FUT10
NM_002222	ITPR1	NM_001122607	RUNX1	NM_005356	LCK
NM_001199852	AK3	NM_004241	JMJD1C	NR_027123	KTN1-AS1
NR_026804	FLJ13197	NM_030964	SPRY4	NM_001034	RRM2
NM_001207069	BZW1	NM_002128	HMGB1	NM_173791	PDZD8
NM_001274	CHEK1	NM_020732	ARID1B	NR_038280	LOC100506963
NM_016103	SAR1B	NR_029374	LEF1-AS1	NM_004446	EPRS
NM_032752	ZNF496	NM_004966	HNRNPF	NM_203291	RBBP8
NM_001253866	YME1L1	NM_001018076	NR3C1	NM_005575	LNPEP
NM_032632	PAPOLA	NM_006309	LRRFIP2	NM_018847	KLHL9
NM_014294	TRAM1	NM_015571	SENP6	NM_014899	RHOBTB3
NR_002809	LOC338799	NM_001278362	RHOH	NM_001035260	VPS26A
NM_018682	KMT2E	NM_001161725	PPP2R5C	NR_040671	LOC100288198
NM_001206557	KIAA1432	NM_005127	CLEC2B	NR_034113	DNAJC27-AS1
NM_032186	ZNF644	NM_001145845	ROBO1	NM_001134832	AHI1
NM_001083907	BANK1	NM_001130415	APOLD1	NM_182931	KMT2E
NM_001194955	MATR3	NM_020801	ARRDC3	NM_016237	ANAPC5
NM_002017	FLI1	NM_001754	RUNX1	NM_001160243	RPAIN
NM_001129887	DNAJC2	NM_001024630	RUNX2	NM_003375	VDAC2
NM_001130148	CCDC77	NM_001145306	CDK6	NR_026849	LINC00526
NM_001202413	AKR1A1	NM_001002800	SMC4	NR_021485	EGFEM1P
NR_038881	LOC286190	NM_006769	LMO4	NM_052864	TIFA
NM_006196	PCBP1	NM_032776	JMJD1C	NM_025165	ELL3
NM_012395	CDK14	NM_001177382	CPEB2	NM_001191049	SEC31A
NM_022041	GAN	NM_014931	PPP6R1	NM_182746	MCM4
NM_016331	ZNF639	NM_172114	CAMK2D	NM_017998	C9orf40
NM_024852	AGO3	NM_001206797	PKM	NM_001169106	FAM21C
NM_001100422	SPATS2L	NM_001278163	HIPK3	NM_004545	NDUFB1
NM_052865	MGME1	NM_003484	HMGA2	NR_027653	KLF6
NM_213725	RPLP1	NM_001025253	TPD52	NM_000318	PEX2
NR_038857	LOC441009	NM_001030288	SPN	NM_014898	ZFP30
NM_053053	TADA1	NM_024007	EBF1	NM_002633	PGM1
NM_006357	UBE2E3	NM_006080	SEMA3A	NM_016304	RSL24D1
NM_001135676	SMIM19	NM_012395	CDK14	NM_001008405	BCAP29
NM_001964	EGR1	NM_032873	UBASH3B	NM_014991	WDFY3
NM_014159	SETD2	NM_175854	PAN3	NM_002107	H3F3A
NM_001039182	BOLA2B	NM_016463	CXXC5	NR_026550	MPC2
NM_001178084	ZFX	NM_001042572	CHD2	NM_020750	XPO5
NM_153816	SNX14	NM_006495	EVI2B	NR_039978	SEC24B-AS1
NM_006796	AFG3L2	NM_175052	ST8SIA4	NM_021109	TMSB4X
NM_014455	RNF115	NM_024090	ELOVL6	NM_001190881	ORC4
NM_015909	NBAS	NM_178587	PPP2R5C	NM_058169	LOH12CR1
NM_001135699	YWHAZ	NM_173209	TGIF1	NM_017668	NDE1
NM_020732	ARID1B	NM_014146	LAT2	NM_000657	BCL2
NM_015920	RPS27L	NM_004119	FLT3	NM_001195139	COG4
NR_001458	MIR155HG	NR_073598	ATP8B4	NM_015534	ZZZ3
NM_005359	SMAD4	NM_001278365	RHOH	NM_002269	KPNA5
NM_001033059	AMD1	NM_001166119	LEF1	NM_021821	MRPS35
NM_001206794	ARID4B	NM_001113361	TBC1D14	NM_013444	UBQLN2
NM_199320	PHF17	NM_002033	FUT4	NM_001193508	REST
NM_001001894	TTC3	NM_001145847	PROM1	NM_002822	TWF1
NM_016304	RSL24D1	NM_001278369	RHOH	NM_001198786	POU2F1
NM_153634	CPNE8	NM_001098204	HNRNPF	NM_178547	ZBTB8OS
NM_020923	ZDBF2	NM_016269	LEF1	NM_182972	IRF2BP2
NM_177974	CASC4	NR_026825	RPSAP52	NM_016175	C5orf45
NM_021255	PELI2	NM_020773	TBC1D14	NM_003664	AP3B1
NM_005119	THRAP3	NM_001193350	MEF2C	NM_001226	CASP6
NM_001130415	APOLD1	NM_001267619	ARPP21	NR_028495	LYRM2
NM_001100423	SPATS2L	NM_022893	BCL11A	NM_006828	ASCC3
NM_001627	ALCAM	NM_003276	TMPO	NM_133465	KIAA1958
NR_002894	HIATL2	NM_021038	MBNL1	NM_001278389	SLC38A1
NM_170712	RASSF1	NM_032711	MAFG	NM_001010895	ERCC6L2
NM_032936	TMEM60	NM_001243143	NUSAP1	NM_015933	TMA7
NM_207360	ZC3H12D	NM_001175	ARHGDIB	NM_014749	KIAA0586
NM_018093	WDR74	NM_003714	STC2	NM_016311	ATPIF1
NR_038170	FUT8	NM_001130721	ELOVL6	NM_001258433	NDRG1
NM_007280	OIP5	NM_016300	ARPP21	NM_001042574	CRTC3
NM_001042734	SEC24B	NM_183048	ZMYND8	NR_027263	ARHGAP5-AS1
NM_001260496	RDX	NM_001001330	REEP3	NR_028272	NEAT1
NM_001199773	PSMA5	NM_152641	ARID2	NM_012123	MTO1
NM_001204368	MGST2	NM_001098205	HNRNPF	NR_038241	VEZT
NM_015958	DPH5	NM_182918	ERG	NM_002865	RAB2A
NM_001127183	CFLAR	NM_004348	RUNX2	NM_001115156	GDI2
NM_020772	NUFIP2	NM_001220772	IKZF1	NM_152388	TMEM237
NM_005748	YAF2	NM_001174168	SYK	NM_012164	FBXW2
NM_024641	MANEA	NM_005219	DIAPH1	NM_194451	LIAS
NR_040022	LOC100289495	NM_000633	BCL2	NM_144628	TBC1D20
NM_013283	MAT2B	NM_016734	PAX5	NM_025138	PROSER1
NM_001025249	DUT	NM_001110	ADAM10	NM_024945	RMI1
NM_025231	ZSCAN16	NM_032226	ZCCHC7	NM_001011537	FYTTD1
NM_001002800	SMC4	NM_006152	LRMP	NM_024857	ATAD5
NM_015110	SMC5	NM_015001	SPEN	NM_001262	CDKN2C
NM_178039	ERC1	NM_001193349	MEF2C	NM_025181	SLC35F5
NM_001042540	NCBP2	NM_004226	STK17B	NR_023389	LINC00476
NR_040712	CHRAC1	NM_000314	PTEN	NM_004905	PRDX6
NM_194271	RNF34	NM_001139459	CNST	NM_152778	MFSD8
NM_024751	GSTCD	NM_014795	ZEB2	NM_000057	BLM
NR_003955	EMBP1	NM_130846	PTPRR	NM_001184699	CPXM1
NM_018184	ARL8B	NM_003108	SOX11	NM_014823	WNK1
NR_034081	LOC255130	NM_001185074	ZCCHC6	NM_015892	CHST15
NM_016463	CXXC5	NM_153341	RNF19B	NM_003129	SQLE
NR_027697	TAPT1-AS1	NM_001025076	CELF2	NM_022470	ZMAT3
NM_005763	AASS	NM_005734	HIPK3	NM_014847	UBAP2L
NM_001143688	DIS3L	NM_001080495	TNRC18	NM_021644	HNRNPH3
NM_001040453	FAM63B	NR_045116	C5orf56	NM_001128148	TFRC
NM_003017	SRSF3			NM_001036645	HHLA3
NM_001003398	BICD1			NM_017456	CYTH1
NM_022074	FAM111A			NM_018834	MATR3
NM_198467	RSBN1L			NM_001100626	ERLIN1
NM_030964	SPRY4			NM_004674	ASH2L
NM_001278121	ZKSCAN8			NM_001013843	SLTM
NM_001135993	TTC39C			NM_001127182	CEP55
NM_021109	TMSB4X			NM_014515	CNOT2
NM_001199179	ATP2C1			NM_020781	ZNF398
NM_144978	CCDC138			NM_015150	RFTN1
NM_013254	TBK1			NM_000786	CYP51A1
NM_001012409	SGOL1			NM_001278119	ZKSCAN8
NR_001591	TPTEP1			NM_001201584	SEC22C
NM_138340	ABHD3			NM_001258379	SLC4A7
NM_020801	ARRDC3			NM_004874	BAG4
NM_012176	FBXO4			NM_001033083	PBLD
NM_014614	PSME4			NM_206826	GNL3
NR_027442	LOC100288842			NM_014283	SUCO
NM_017832	FAM206A			NM_021067	GINS1
NM_001172303	MASTL			NM_021100	NFS1
NM_004537	NAP1L1			NR_026812	RUNX1-IT1
NM_014283	SUCO			NR_103720	LOC101735302
NM_003123	SPN			NM_020824	ARHGAP21
NM_001142480	NREP			NM_033089	ZCCHC3
NM_020799	STAMBPL1			NM_006796	AFG3L2
NM_181503	EXOSC8			NM_006572	GNA13
NM_024821	CCDC134			NM_001267594	SENP1
NM_018650	MARK1			NM_016337	EVL
NM_001032284	TMPO			NM_002154	HSPA4
NR_073538	EPC1			NM_133325	PHF10
NM_001193508	REST			NR_024581	ASB13
NM_001184985	WNK1			NM_021813	BACH2
NM_001244808	FOXP1			NM_001076683	UBTF
NM_014795	ZEB2			NM_001987	ETV6
NM_018169	KIAA1551			NR_027237	LOC728743
NM_004701	CCNB2			NM_012138	AATF
NM_024099	C11orf48			NM_002567	PEBP1
NM_000051	ATM			NM_001142782	MAGI3
NM_017866	TMEM70			NM_006775	QKI
NM_015704	DESI1			NM_021639	GPBP1L1
NM_017769	G2E3			NM_203462	MRFAP1L1
NM_025146	NAA50			NM_147152	ITSN2
NM_153371	LNX2			NM_030953	TIGD6
NM_001031835	PHKB			NM_019001	XRN1
NM_015677	SH3YL1			NR_038943	ADD3-AS1
NM_002583	PAWR			NM_020531	APMAP
NM_001256338	CHD1L			NM_017515	SLC35F2
NM_001008708	CHAC2			NM_024928	OBFC1
NR_039974	VWA8-AS1			NR_046438	MEIS1-AS3
NM_144736	NDUFAF7			NM_153816	SNX14
NM_152490	B3GALNT2			NM_001105251	ZFYVE16
NM_020143	PNO1			NM_002532	NUP88
NM_145265	CCDC127			NM_001278121	ZKSCAN8
NM_020458	TTC7A			NM_020772	NUFIP2
NM_001071	TYMS			NM_001012	RPS8
NM_001145313	FSD1L			NM_001145642	KIAA0226
NM_001278264	CARHSP1			NM_002618	PEX13
NM_016620	ZNF644			NM_030576	LIMD2
NM_001143827	MAPRE2			NM_003645	SLC27A2
NM_001145000	ITGAV			NM_001042553	TATDN3
NR_003521	WHAMMP3			NM_001042559	EIF4G2
NM_181575	AUP1			NM_024813	RPAP2
NM_021074	NDUFV2			NR_073479	IKZF5
NM_002922	RGS1			NM_000027	AGA
NM_001527	HDAC2			NR_040055	IQCH-AS1
NM_003932	ST13			NM_003618	MAP4K3
NM_018376	NIPSNAP3B			NM_001099652	GPR137C
NM_022845	CBFB			NM_022782	MPHOSPH9
NM_001177665	RIF1			NM_018994	FBXO42
NM_003902	FUBP1			NR_036592	LOC100506710
NM_001143957	GPR63			NM_207352	CYP4V2
NM_013444	UBQLN2			NM_003505	FZD1
NM_001127232	AUTS2			NM_024641	MANEA
NM_002853	RAD1			NM_001033522	CSTF1
NM_014426	SNX5			NM_138364	PRMT10
NR_002605	DLEU1			NM_004044	ATIC
NR_027237	LOC728743			NM_001003688	SMAD1
NM_001199382	RNF145			NM_199436	SPAST
NM_152269	C12orf65			NM_001166496	SLC16A1
NM_001002031	ATP5G2			NM_033358	CASP8
NM_001080495	TNRC18			NR_040056	IQCH-AS1
NM_198486	RPL7L1			NM_020648	TWSG1
NR_036605	GGPS1			NM_002973	ATXN2
NM_002786	PSMA1			NR_037602	LOC100507217
NM_015139	SLC35D1			NM_032410	HOOK3
NM_001193453	TMEM116			NM_001105576	SOWAHD
NM_005791	MPHOSPH10			NM_152417	TMEM68
NM_001243975	PPP3CC			NM_014039	C11orf54
NM_001202550	WDR27			NM_015173	TBC1D1
NM_178454	DRAM2			NM_181787	DPY19L4
NM_139244	STXBP5			NM_001244897	PTBP3
NM_001171988	AGA			NM_001244638	ARID5B
NM_015963	THAP4			NM_144981	IMMP1L
NM_001122674	ABCD3			NR_038361	RSBN1L-AS1
NM_178439	GMCL1			NM_030790	ITFG1
NM_182976	ZNF326			NM_014053	FLVCR1
NM_018403	DCP1A			NM_001137602	MEMO1
NM_004219	PTTG1			NM_001081640	PRKDC
NM_003329	TXN			NM_002268	KPNA4
NM_002919	RFX3			NM_001247989	CTAGE5
NM_144721	THAP6			NM_018492	PBK
NM_001252127	AP4E1			NM_001085481	MAP1LC3B2
NM_001198951	RNF103			NM_203394	E2F7
NM_013262	MYLIP			NM_015367	BCL2L13
NM_000642	AGL			NM_006896	HOXA7
NM_001278389	SLC38A1			NM_015263	DMXL2
NM_018975	TERF2IP			NM_022128	RBKS
NM_002727	SRGN			NM_003299	HSP90B1
NM_001113498	MDGA2			NM_014819	PJA2
NM_005625	SDCBP			NM_181741	ORC4
NM_003400	XPO1			NR_073443	HDAC2
NM_001166105	TADA2A			NM_001145391	OXSM
NM_002451	MTAP			NM_001168344	RREB1
NM_015130	TBC1D9			NM_001261832	ASH2L
NM_001143783	FES			NM_001195098	ANKRD28
NM_002128	HMGB1			NM_145280	METTL21A
NM_004346	CASP3			NM_130847	AMOTL1
NM_001047	SRD5A1			NM_014426	SNX5
NM_001134937	FIP1L1			NM_003406	YWHAZ
NM_001098802	CEP78			NM_001278357	FRS2
NM_001164372	GPN3			NM_024605	ARHGAP10
NM_015199	ANKRD28			NR_049794	LOC100506834
NM_031262	HNRNPK			NM_001199382	RNF145
NM_016245	HSD17B11			NM_006570	RRAGA
NM_001159587	CD109			NM_001145413	NFE2L2
NM_015294	TRIM37			NM_001274	CHEK1
NM_001008405	BCAP29			NM_006642	SDCCAG8
NM_001043318	ELMSAN1			NM_001252197	IRX5
NM_001040057	FAM133B			NM_018328	MBD5
NM_173515	CNKSR3			NM_178862	STT3B
NM_024094	DSCC1			NM_007083	NUDT6
NM_138417	KTI12			NM_003309	TSPYL1
NR_038280	LOC100506963			NM_001144382	PLCL2
NR_026891	FLJ10038			NM_001029863	C6orf120
NR_033872	PCBP1-AS1			NM_001199185	ATP2C1
NM_001134793	HYLS1			NM_022154	SLC39A8
NM_001018088	VPS13C			NR_015419	LOC145783
NM_172250	MMAA			NM_001127183	CFLAR
NM_006748	SLA			NM_001945	HBEGF
NR_027435	ARRDC3-AS1			NM_015048	SETD1B
NM_001258437	TARS			NM_012095	AP3M1
NM_001145847	PROM1			NM_138704	NDNL2
NM_182810	ATF4			NM_032043	BRIP1
NR_015447	LOC153684			NM_015243	VPS13B
NM_130446	KLHL6			NM_018843	SLC25A40
NM_138436	SMIM19			NM_002577	PAK2
NM_001012994	SNX30			NR_026668	VPS13A-AS1
NM_194329	RNF38			NM_006347	PPIH
NM_001184986	NDUFC1			NR_027413	LINC00910
NM_001127182	CEP55			NM_001276471	CORO1C
NM_152622	MIER3			NM_001270493	SREK1
NM_025181	SLC35F5			NM_001198851	FOXJ3
NM_058219	EXOSC6			NM_022841	RFX7
NM_018122	DARS2			NM_001012267	CENPP
NM_019852	METTL3			NM_004641	MLLT10
NM_003941	WASL			NM_015294	TRIM37
NM_015368	PANX1			NM_015602	TOR1AIP1
NM_001244724	RAD23B			NM_016544	DNAJC27
NM_002209	ITGAL			NM_001098786	HILPDA
NM_001130678	EIF4E			NM_020699	GATAD2B
NM_015091	FAM179B			NM_012118	CCRN4L
NM_005207	CRKL			NM_001100424	SPATS2L
NM_144628	TBC1D20			NM_016283	TAF9
NM_015541	LRIG1			NM_001616	ACVR2A
NM_001127208	TET2			NM_001142479	NREP
NM_001134373	NT5C2			NM_001134870	PPP1R18
NM_001276249	LDLRAD4			NM_017423	GALNT7
NM_024818	UBA5			NM_012434	SLC17A5
NM_001163260	FAM63A			NR_040024	LOC100131655
NM_153697	ANKRD44			NM_198196	CD96
NR_033981	FLJ27354			NM_182501	MTERFD2
NR_028138	LINC00936			NM_015361	R3HDM1
NR_037918	PRH1-PRR4			NM_014633	CTR9
NM_182523	CMC1			NM_173074	PIGF
NM_001164373	GPN3			NM_019054	FAM35A
NM_003374	VDAC1			NM_002791	PSMA6
NM_005127	CLEC2B			NM_025238	BTBD1
NM_001172562	INTS9			NM_024790	CSPP1
NM_021942	TRAPPC11			NM_181868	APAF1
NM_005857	ZMPSTE24			NR_037688	ACTG1
NM_001204830	LIPT1			NM_015358	MORC3
NR_034115	STXBP5-AS1			NM_001009941	ANKRD16
NM_014857	RABGAP1L			NM_016107	ZFR
NM_152259	TICRR			NM_007236	CHP1
NR_034170	EIF3J-AS1			NM_001267708	ZNF706
NM_024754	PTCD2			NM_152405	JMY
NR_033797	DKFZP434I0714			NM_014936	ENPP4
NM_002398	MEIS1			NM_001237	CCNA2
NM_001145666	GLG1			NM_001001487	ATP2C1
NR_037602	LOC100507217			NR_002935	FABP5P3
NM_001085366	ZNF655			NM_015701	ERLEC1
NR_027982	RASAL2-AS1			NM_001105529	ATP8A1
NM_001206704	SP100			NM_032871	RELT
NM_001267709	ZNF706			NM_198141	GANC
NM_004607	TBCA			NM_182552	WDR27
NM_174921	SMIM14			NM_173552	C3orf58
NM_001256372	E2F8			NR_034081	LOC255130
NM_001129993	KIAA1841			NM_138638	CFL2
NR_027038	MBNL1-AS1			NM_000968	RPL4
NM_182665	RASSF5			NM_014824	FCHSD2
NM_002662	PLD1			NM_001206652	SH3GLB1
NM_031942	CDCA7			NM_031919	FSD1L
NM_017847	C1orf27			NM_177924	ASAH1
NM_001142327	DMTF1			NM_014044	UNC50
NM_022366	TFB2M			NM_173206	PIAS2
NM_013300	FAM216A			NM_001199135	TANK
NM_133636	HELQ			NM_004364	CEBPA
NM_001204094	MOB4			NM_021140	KDM6A
NM_014612	FAM120A			NR_040093	STARD4-AS1
NR_027251	LOC100129726			NM_181575	AUP1
NM_001080481	USP45			NM_016353	ZDHHC2
NM_014899	RHOBTB3			NM_152990	PXT1
NM_052932	TMEM123			NM_024821	CCDC134
NM_001135608	ARHGAP26			NM_153835	GPR113
NM_017807	OSGEP			NM_001135670	MSRA
NM_003925	MBD4			NM_021190	PTBP2
NM_145266	NUDCD2			NM_015279	TBC1D30
NM_002167	ID3			NM_016275	SELT
NM_002211	ITGB1			NM_015360	SKIV2L2
NM_203406	MBLAC2			NM_003709	KLF7
NM_014633	CTR9			NM_153259	MCOLN2
NM_000182	HADHA			NM_003358	UGCG
NM_001256449	GUCY1A3			NM_080867	SOCS4
NM_006838	METAP2			NM_017742	ZCCHC2
NM_012433	SF3B1			NM_001130689	HMGB2
NM_001079559	HNRNPUL2			NM_001127235	GPBP1
NM_024624	SMC6			NM_000208	INSR
NM_014171	CRIPT			NM_201269	ZNF644
NR_015415	DICER1-AS1			NM_014777	URB2
NR_024061	LOH12CR2			NM_006360	EIF3M
NM_005969	NAP1L4			NM_005497	GJC1
NM_017998	C9orf40			NM_173569	UBN2
NM_001137602	MEMO1			NM_001256427	PDLIM5
NM_013375	ABT1			NM_024678	NARS2
NM_012073	CCT5			NM_005573	LMNB1
NR_036530	LOC100289230			NM_014648	DZIP3
NM_001076683	UBTF			NM_176869	PPA2
NM_001444	FABP5			NM_003201	TFAM
NM_005520	HNRNPH1			NM_016467	ORMDL1
NM_004457	ACSL3			NM_001195643	DHFRL1
NR_102428	CIB1			NM_001967	EIF4A2
NM_020781	ZNF398			NM_001123329	ZBTB1
NM_001033578	SGK3			NM_001104590	SLFN11
NM_001945	HBEGF			NM_019024	HEATR5B
NM_001009999	KDM1A			NM_015423	AASDHPPT
NM_003884	KAT2B			NM_002844	PTPRK
NM_139211	HOPX			NM_182529	THAP5
NM_015534	ZZZ3			NM_004417	DUSP1
NM_002745	MAPK1			NM_001085430	C17orf67
NR_103720	LOC101735302			NM_022915	MRPL44
NM_001142521	FAM111A			NR_033766	FOXP2
NM_004972	JAK2			NM_145207	SPATA5
NM_152594	SPRED1			NM_012243	SLC35A3
NM_001244701	ZFP36L1			NM_032116	KATNAL1
NM_004855	PIGB			NM_017437	CPSF2
NM_021239	RBM25			NM_014393	STAU2
NM_001277140	ACTR3			NM_152736	ZSCAN26
NM_006608	PHTF1			NM_001343	DAB2
NM_002269	KPNA5			NM_022780	RMND5A
NM_001143936	C15orf61			NM_005541	INPP5D
NR_039990	SMC5-AS1			NM_012238	SIRT1
NM_001098206	HNRNPF			NM_001267043	AEBP2
NM_000875	IGF1R			NR_015415	DICER1-AS1
NM_001199877	SERF2			NR_045493	LSM1
NM_002552	ORC4			NM_006721	ADK
NM_001042473	ACBD5			NM_001258453	FBXO18
NM_001042604	XRN1			NR_073585	DCAF7
NM_182649	PCNA			NM_016628	WAC
NM_025104	DBF4B			NR_001459	SNHG10
NM_181706	DNAJC24			NM_001145373	OTUD1
NM_022118	RBM26			NM_001134778	PBX3
NM_001270434	CDK2AP1			NM_020800	IFT80
NM_006090	CEPT1			NM_019043	APBB1IP
NM_198841	FAM120AOS			NM_133433	NIPBL
NM_001127395	METTL21A			NM_018844	BCAP29
NM_001083591	CELF2			NM_152688	KHDRBS2
NM_001024594	C1orf53			NM_153712	TTL
NM_003390	WEE1			NR_034089	LOC100131564
NM_014630	ZNF592			NM_005842	SPRY2
NM_024945	RMI1			NM_030752	TCP1
NM_001987	ETV6			NM_001190992	SLC33A1
NM_024551	ADIPOR2			NM_001207069	BZW1
NM_001033714	NOP2			NM_001190987	SRSF11
NM_001126054	CASK			NM_001195308	CGGBP1
NM_175895	C12orf61			NM_194454	KRIT1
NM_173074	PIGF			NM_018944	MIS18A
NM_006544	EXOC5			NM_001199381	RNF145
NR_103532	RUNX2			NM_001184988	NDUFC1
NM_002480	PPP1R12A			NM_005791	MPHOSPH10
NM_006977	ZBTB25			NM_052911	ESCO1
NM_032169	ACAD11			NM_003640	IKBKAP
NM_003931	WASF1			NM_020466	LYRM2
NM_018361	AGPAT5			NM_014639	TTC37
NM_021928	SPCS3			NM_015382	HECTD1
NR_003098	SNHG1			NM_000019	ACAT1
NM_001159673	SYNCRIP			NM_001080481	USP45
NM_002056	GFPT1			NM_001042603	KDM5A
NM_014890	FILIP1L			NM_020945	WDFY4
NM_001079539	XBP1			NM_002790	PSMA5
NM_001005369	MTIF2			NM_012082	ZFPM2
NM_021075	NDUFV3			NM_001198557	LMNB1
NM_004728	DDX21			NM_001937	DPT
NM_015268	DNAJC13			NM_001276380	ESF1
NM_005923	MAP3K5			NM_001271842	SCIMP
NM_005346	HSPA1B			NM_024908	WDR76
NR_015419	LOC145783			NM_015018	DOPEY1
NR_038903	RAB30-AS1			NM_001024956	SC5D
NM_153705	KDELC2			NM_001163	APBA1
NM_001139459	CNST			NM_206907	PRKAA1
NM_024857	ATAD5			NM_001024594	C1orf53
NM_001172477	RRM2B			NM_015972	POLR1D
NM_003473	STAM			NM_001042749	STAG2
NM_058197	CDKN2A			NM_001163437	TBCK
NM_002109	HARS			NR_003521	WHAMMP3
NR_028491	TMEM41B			NM_001199053	LOC81691
NM_003262	SEC62			NM_024063	SPATA5L1
NM_001126336	VCAN			NM_001258452	FBXO18
NM_001256126	CERS6			NM_000671	ADH5
NM_005761	PLXNC1			NR_040718	RASSF3
NM_005637	SS18			NM_021095	SLC5A6
NM_207292	MBNL1			NM_021722	ADAM22
NM_003234	TFRC			NM_022045	MTBP
NM_015394	ZNF10			NM_194250	ZNF804A
NM_016085	ATRAID			NM_006402	LAMTOR5
NM_014161	MRPL18			NM_004728	DDX21
NR_046264	FLJ38576			NM_005504	BCAT1
NM_005772	RCL1			NM_001258457	TBC1D7
NM_017831	RNF125			NR_024110	SBDSP1
NM_001001485	ATP2C1			NM_001159700	FHL1
NM_001048249	SMIM15			NM_001135648	PTPRK
NM_001080125	CASP8			NM_002833	PTPN9
NM_133443	GPT2			NM_002786	PSMA1
NM_133375	DIS3L			NM_006818	MLLT11
NM_001357	DHX9			NM_144581	L3HYPDH
NM_003601	SMARCA5			NM_032290	ANKRD32
NM_018383	WDR33			NM_001204368	MGST2
NM_016107	ZFR			NM_181706	DNAJC24
NM_000666	ACY1			NM_001128426	AP1AR
NM_012238	SIRT1			NM_001040876	ABCE1
NM_015047	EMC1			NM_001007559	SS18
NM_019842	KCNQ5			NM_001168254	OCIAD1
NM_001130685	GUCY1A3			NM_001242534	MFSD11
NM_172316	MEIS2			NM_000938	POLR2B
NM_002912	REV3L			NM_206886	CCDC18
NM_001002909	GPATCH8			NR_036614	DCLK2
NM_004459	BPTF			NM_004404	2002-09-01
NM_006726	LRBA			NM_017412	FZD3
NM_004589	SCO1			NM_001199346	C18orf32
NM_152240	ZMAT3			NM_003329	TXN
NM_001017416	USP1			NM_181725	METTL2A
NM_001142279	RNASEH2B			NM_020397	CAMK1D
NM_021211	ZBED5			NM_001178056	PARP8
NM_018569	AP1AR			NM_001142476	NREP
NM_001171606	PREPL			NM_014056	HIGD1A
NM_017423	GALNT7			NM_014947	FOXJ3
NM_001018067	SERBP1			NM_004912	KRIT1
NM_004379	CREB1			NM_017676	GIN1
NM_014240	LIMD1			NM_002223	ITPR2
NM_001014380	KATNAL1			NR_034170	EIF3J-AS1
NM_201613	IKBIP			NM_003473	STAM
NM_001201572	SEC22C			NM_003374	VDAC1
NM_153210	USP43			NM_005450	NOG
NM_138792	LEO1			NM_020951	ZNF529
NM_001195139	COG4			NR_015389	LINC00667
NM_000636	SOD2			NM_005082	TRIM25
NM_016021	UBE2J1			NM_015132	SNX13
NM_022780	RMND5A			NM_001514	GTF2B
NM_020400	LPAR5			NM_001743	CALM2
NR_027649	C15orf40			NM_001144945	MYL12B
NM_016653	ZAK			NM_001005353	AK4
NM_001199303	CNOT2			NM_001079521	KTN1
NR_034041	SRSF1			NM_203506	GRB2
NM_176818	GATC			NM_001607	ACAA1
NM_001193515	SLC30A6			NM_138729	ST7L
NM_006407	ARL6IP5			NR_102338	SLC25A32
NM_018177	N4BP2			NR_047533	CDKN2B-AS1
NM_001256165	TMCO1			NM_018376	NIPSNAP3B
NM_016734	PAX5			NM_152227	SNX5
NM_207352	CYP4V2			NM_173487	C4orf33
NM_015173	TBC1D1			NM_020861	ZBTB2
NM_175876	EXOC8			NM_001123378	ADSL
NR_037856	LOC254128			NM_005121	MED13
NM_015048	SETD1B			NM_001278505	GPATCH11
NM_001130849	CAB39			NM_004309	ARHGDIA
NM_178815	ARL5B			NM_145690	YWHAZ
NM_003816	ADAM9			NM_001205262	RAD54B
NM_175907	ZADH2			NM_016310	POLR3K
NM_015651	PHF19			NM_000922	PDE3B
NM_024744	CARF			NM_016122	CCDC41
NM_001098616	C1orf43			NR_039974	VWA8-AS1
NM_003192	TBCC			NM_016090	RBM7
NR_033421	SLC11A2			NM_001271949	TPGS2
NM_001016	RPS12			NM_014933	SEC31A
NM_015562	UBXN7			NM_018691	FAM114A2
NM_001142296	SPG20			NM_152998	EZH2
NM_014331	SLC7A11			NM_001278525	ZNF518A
NM_014109	ATAD2			NR_037185	PRPF38B
NM_005157	ABL1			NM_001042681	RERE
NM_022893	BCL11A			NM_015420	DCAF13
NM_001135675	SMIM19			NM_006082	TUBA1B
NM_001198559	DNAJC27			NM_001248001	SET
NM_001145152	VPS37A			NM_018256	WDR12
NM_015137	EFR3A			NM_014676	PUM1
NM_006256	PKN2			NM_001251918	RAP1B
NM_000581	GPX1			NM_178123	SESTD1
NR_026876	STL			NM_001278264	CARHSP1
NM_001191324	RNF138			NM_001130862	RAD51AP1
NM_001017370	NHLRC3			NR_033872	PCBP1-AS1
NM_002454	MTRR			NM_001244813	FOXP1
NM_001136562	AKAP2			NM_001173524	TROVE2
NR_048553	C11orf80			NM_001715	BLK
NM_001184990	NDUFC1			NM_199243	GPR150
NM_001048195	RCC1			NR_038458	TOB1-AS1
NM_004713	NEMF			NM_058246	DNAJB6
NM_145687	MAP4K4			NM_145800	2006-09-01
NM_001037663	EEF1B2			NR_033754	CBX3P2
NM_017994	TMEM248			NM_005239	ETS2
NM_006749	SLC20A2			NM_001102653	OTUD4
NM_001042559	EIF4G2			NM_007007	CPSF6
NM_003618	MAP4K3			NM_001386	DPYSL2
NM_015932	POMP			NM_001172819	PGM1
NM_003711	PPAP2A			NM_001033088	NGRN
NM_001099402	CCNK			NM_018975	TERF2IP
NM_173344	ST3GAL1			NM_005862	STAG1
NM_001076785	SLC7A6			NM_001190882	ORC4
NM_203459	CAMSAP2			NM_001164232	DDHD2
NM_020937	FANCM			NM_001080125	CASP8
NM_025075	THOC7			NM_001080517	SETD5
NM_003215	TEC			NM_152316	ARL14EP
NM_018054	ARHGAP17			NM_001206984	METTL23
NR_038908	FLI1-AS1			NM_182810	ATF4
NM_020371	AVEN			NR_024484	LINC00909
NM_001134375	CCNJ			NM_013338	ALG5
NM_001752	CAT			NM_001193414	TUBA8
NM_016417	GLRX5			NM_139121	YY1AP1
NM_021224	ZNF462			NM_203372	ACSL3
NM_000534	PMS1			NM_173556	CCDC83
NM_015476	TPGS2			NM_001033059	AMD1
NM_016649	ESF1			NM_015323	UFL1
NM_001242852	RNF146			NM_006320	PGRMC2
NM_001253853	AP4B1			NR_001575	RNF138P1
NM_198273	LYSMD3			NM_001024934	WASF1
NM_001258465	PAX6			NM_031371	ARID4B
NM_012297	G3BP2			NM_001207068	BZW1
NM_006754	SYPL1			NM_152647	FAM227B
NM_014041	SPCS1			NM_001080976	DSE
NM_015382	HECTD1			NM_016131	RAB10
NR_024581	ASB13			NM_001142725	ERI2
NM_014765	TOMM20			NM_001039481	ETNK1
NM_145690	YWHAZ			NM_031296	RAB33B
NM_007051	FAF1			NM_003622	PPFIBP1
NM_006328	RBM14			NM_020371	AVEN
NM_001256708	ANAPC10			NM_001193455	NSUN2
NR_027065	LINC00114			NM_001271428	EMC1
NM_001083606	PTCH1			NM_198892	BMP2K
NM_024813	RPAP2			NM_020400	LPAR5
NM_024514	CYP2R1			NM_001243253	TIGD6
NM_019086	VSIG10			NM_001178084	ZFX
NM_001681	ATP2A2			NR_034075	THAP9-AS1
NM_001244992	PPP1R12A			NM_020935	USP37
NM_001256685	MELK			NM_001242850	RNF146
NM_002649	PIK3CG			NM_002198	IRF1
NM_002467	MYC			NM_152739	HOXA9
NM_020188	CMC2			NM_017918	CCDC109B
NM_001207044	CLASP2			NR_033373	KIF9-AS1
NM_001244189	KIAA0586			NM_017782	FAM208B
NM_001005353	AK4			NM_020247	ADCK3
NM_001145678	KIAA0825			NM_018983	GAR1
NM_033055	HIAT1			NM_001206704	SP100
NM_004251	RAB9A			NM_001995	ACSL1
NM_005853	IRX5			NM_001199480	ZSCAN9
NM_001257293	HNRNPH1			NM_004939	DDX1
NM_199413	PRC1			NM_139118	YY1AP1
NR_046438	MEIS1-AS3			NM_001198904	YY1AP1
NM_001190987	SRSF11			NM_001134364	MAP4
NM_014705	DOCK4			NR_033441	HDAC2
NM_002865	RAB2A			NM_001193535	FBXL5
NM_032360	ACBD6			NM_002912	REV3L
NM_017851	PARP16			NM_001135651	EIF2AK2
NM_001256414	GNAI1			NM_006467	POLR3G
NM_001018089	NARG2			NR_045605	MND1
NM_001083604	PTCH1			NM_001256126	CERS6
NM_001278369	RHOH			NR_027157	TMPO-AS1
NM_001079673	FNDC3A			NM_020937	FANCM
NM_001080519	BAHCC1			NM_001080519	BAHCC1
NM_001029863	C6orf120			NM_001190980	YAF2
NM_004521	KIF5B			NM_004462	FDFT1
NM_001080391	SP100			NM_012089	ABCB10
NM_006537	USP3			NM_016451	COPB1
NM_001256378	MCMBP			NM_007280	OIP5
NM_016073	HDGFRP3			NM_015344	LEPROTL1
NM_025165	ELL3			NM_005908	MANBA
NM_021639	GPBP1L1			NM_014264	PLK4
NM_004071	CLK1			NM_203356	CTAGE5
NM_002048	GAS1			NM_014911	AAK1
NM_001143852	TCHP			NM_024818	UBA5
NM_001142645	TMEM194B			NM_182505	C9orf85
NM_020750	XPO5			NM_001042734	SEC24B
NR_036592	LOC100506710			NM_003410	ZFX
NM_173469	UBE2Q2			NM_001278082	LOC100652758
NM_001270643	LUC7L2			NM_016630	SPG21
NM_015310	PSD3			NM_024761	MOB3B
NR_024526	ARL6IP6			NM_183004	EIF5
NM_014117	C16orf72			NR_036530	LOC100289230
NM_007186	CEP250			NM_001154	ANXA5
NM_001127398	ERLEC1			NM_001344	DAD1
NM_152400	C4orf32			NM_019091	PLEKHA3
NM_001136155	ERG			NM_032102	SRSF8
NM_002468	MYD88			NM_019072	SGTB
NM_153712	TTL			NM_001197297	GABPA
NR_026668	VPS13A-AS1			NM_005761	PLXNC1
NM_001007102	L3MBTL3			NM_144571	CNOT6L
NM_001130684	GUCY1A3			NM_001130158	MYO1B
NM_030920	ANP32E			NM_016067	MRPS18C
NM_019072	SGTB			NM_001199303	CNOT2
NM_001037639	PARL			NM_005732	RAD50
NM_015262	FAM21C			NM_001203249	EZH2
NM_016227	SUCO			NM_001105573	FBXO45
NM_015508	TIPARP			NM_017807	OSGEP
NR_024334	FUT8-AS1			NM_002467	MYC
NM_001136479	ANP32E			NM_005778	RBM5
NM_001038707	CDC42SE1			NM_001243425	TTC39C
NM_001113203	NACA			NM_001257175	DDX19B
NR_046273	LOC729683			NM_001129993	KIAA1841
NM_002198	IRF1			NM_001143971	CDYL
NM_058195	CDKN2A			NM_014321	ORC6
NM_003244	TGIF1			NM_001142327	DMTF1
NM_020765	UBR4			NM_015508	TIPARP
NM_173569	UBN2			NM_138807	TAMM41
NM_001130089	KARS			NM_182665	RASSF5
NM_006305	ANP32A			NM_001197331	POLE2
NM_001277817	YTHDF3			NM_173827	COX18
NM_001198954	RNF103-CHMP3			NR_026846	LOC285074
NM_018473	ACOT13			NM_017778	WHSC1L1
NM_006347	PPIH			NR_033910	LOC100130275
NM_015355	SUZ12			NM_007139	ZNF92
NR_034011	SNHG8			NM_001270680	MCU
NM_145800	2006-09-01			NM_005400	PRKCE
NM_001199383	RNF145			NR_024407	ZBTB11-AS1
NM_001015892	TAF9			NM_024828	CAAP1
NR_040058	RAD51-AS1			NR_046451	LOC374443
NM_014819	PJA2			NM_001142415	AIMP1
NM_001077208	SEC31A			NM_024989	PGAP1
NM_001135570	C12orf73			NM_173468	MOB1B
NM_207647	FSD1L			NM_016218	POLK
NM_016531	KLF3			NM_024102	WDR77
NM_001127195	CNBP			NM_206921	CEP85L
NM_001270782	TFAM			NM_015324	RRP8
NM_001199934	SESN1			NM_203459	CAMSAP2
NM_020805	KLHL14			NM_001135608	ARHGAP26
NM_005436	CCDC6			NM_014705	DOCK4
NM_001134476	LRRC8B			NM_001169117	STIM2
NM_052864	TIFA			NM_018455	CENPN
NM_020951	ZNF529			NM_201559	FOXO3
NM_001164501	EIF4ENIF1			NM_001172713	GOLGA4
NM_198433	AURKA			NM_018143	KLHL11
NM_001128309	TSPAN14			NM_001142961	LPAR5
NM_001904	CTNNB1			NM_001113239	HIPK2
NM_017738	CNTLN			NR_037845	LOC100506023
NR_003105	ZWILCH			NR_040110	ELP2
NM_198076	COX20			NM_017672	TRPM7
NM_001278310	DNAJB14			NR_015375	FLJ35024
NM_018351	FGD6			NM_001171170	SLC25A21
NM_002577	PAK2			NR_037862	SNRNP27
NM_001171182	CENPL			NM_024091	FASTKD3
NR_024490	GABPB1-AS1			NM_012096	APPL1
NM_003645	SLC27A2			NM_032199	ARID5B
NM_001142274	CLASP1			NM_183380	DST
NM_206876	PPP1CB			NM_000958	PTGER4
NM_019051	MRPL50			NM_198841	FAM120AOS
NM_001030055	ARHGAP5			NM_152429	FGFBP3
NM_006572	GNA13			NM_024010	MTRR
NM_006153	NCK1			NR_038935	LOC100288846
NM_032102	SRSF8			NM_001731	BTG1
NM_001135256	RBBP4			NM_031361	COL4A3BP
NM_000465	BARD1			NM_005885	2006-03-01
NM_006547	IGF2BP3			NR_002832	BDNF-AS
NM_004869	VPS4B			NM_013254	TBK1
NM_004898	CLOCK			NM_007324	ZFYVE9
NM_001278390	SLC38A1			NM_018170	RPRD1A
NM_014810	CEP350			NM_001003652	SMAD2
NM_001198851	FOXJ3			NM_021075	NDUFV3
NM_024007	EBF1			NM_145686	MAP4K4
NM_015602	TOR1AIP1			NM_001242849	RNF146
NM_001111	ADAR			NM_014805	EPM2AIP1
NM_031370	HNRNPD			NM_152683	CCDC111
NM_080836	STK35			NM_145698	ACBD5
NM_001256310	GLS			NM_004219	PTTG1
NM_052855	ANKRD40			NM_017613	DONSON
NM_147188	FBXO22			NM_152789	FAM133B
NM_001177	ARL1			NM_016199	LSM7
NM_006468	POLR3C			NM_019852	METTL3
NM_007178	STRAP			NM_001136479	ANP32E
NM_016260	IKZF2			NM_001178093	BCAT1
NM_001164383	STAU2			NM_032486	DCTN5
NM_001177315	RRAS2			NM_001160133	KCNQ5
NM_001146169	TATDN3			NM_014161	MRPL18
NM_001392	DTNA			NM_001135191	ASAP2
NM_007223	GPR176			NR_033334	TMEM70
NM_017599	VEZT			NM_001267040	JARID2
NR_002612	DLEU2			NM_020803	KLHL8
NM_001276471	CORO1C			NM_001145664	RFX8
NM_022488	ATG3			NM_052978	TRIM9
NM_019024	HEATR5B			NM_007204	DDX20
NM_006769	LMO4			NM_002094	GSPT1
NM_001135812	FAM60A			NM_004863	SPTLC2
NM_001143958	TMEM30A			NM_001102420	ZFAND5
NM_003051	SLC16A1			NM_015275	KIAA1033
NM_005990	STK10			NM_001679	ATP1B3
NM_032345	WIBG			NM_001047	SRD5A1
NM_014296	CAPN7			NM_004546	NDUFB2
NR_027035	CCDC41-AS1			NM_021224	ZNF462
NR_026837	TRHDE-AS1			NM_001077208	SEC31A
NM_001609	ACADSB			NM_020931	KIAA1586
NR_046177	MAPRE2			NR_037918	PRH1-PRR4
NM_018364	RSBN1			NR_040081	LOC100506804
NM_001079537	TRAPPC6B			NM_001004304	ZNF740
NM_014498	GOLIM4			NM_018352	TMA16
NM_153681	PIGP			NM_024672	THAP9
NM_007271	STK38			NM_001171508	MCFD2
NM_138927	SON			NM_006594	AP4B1
NM_001243799	TSC22D1			NM_013943	CLIC4
NM_006039	MRC2			NM_144721	THAP6
NM_004044	ATIC			NM_016301	GPN3
NM_001164393	MTF2			NM_021121	EEF1B2
NM_015161	ARL6IP1			NM_001199773	PSMA5
NM_139076	FAM175A			NM_001135673	ATL2
NM_181673	OGT			NM_199123	SETD3
NM_004348	RUNX2			NM_015139	SLC35D1
NM_015097	CLASP2			NM_031965	GSG2
NM_152230	IPMK			NM_199227	METAP1D
NM_032322	RNF135			NM_133471	PPP1R18
NM_015308	FNBP4			NM_014882	ARHGAP25
NM_001173982	CHST11			NM_003592	CUL1
NM_005023	PGGT1B			NM_022483	C5orf28
NM_138731	MIPOL1			NM_012120	CD2AP
NM_001170765	LCOR			NM_014943	ZHX2
NM_001003688	SMAD1			NM_001127208	TET2
NM_032043	BRIP1			NM_001042452	MST4
NM_014931	PPP6R1			NM_001001485	ATP2C1
NR_004862	TYW5			NM_018214	LRRC1
NR_002315	H3F3AP4			NM_032632	PAPOLA
NM_001253750	CLECL1			NM_003651	YBX3
NM_003596	TPST1			NM_000436	OXCT1
NM_001190801	PLK4			NM_017447	C21orf91
NM_020921	NIN			NM_001012716	C18orf56
NM_024828	CAAP1			NR_037856	LOC254128
NM_017437	CPSF2			NM_001143905	C12orf65
NM_016545	IER5			NR_024557	WAC
NM_003079	SMARCE1			NR_038841	LOC100506746
NM_133494	NEK7			NM_001023	RPS20
NM_001142961	LPAR5			NM_001166017	SKA3
NM_022483	C5orf28			NM_139244	STXBP5
NM_013450	BAZ2B			NR_026887	CEBPA-AS1
NM_017456	CYTH1			NM_001145710	FAM228B
NM_002567	PEBP1			NM_001242318	PDE7A
NM_001134778	PBX3			NM_002136	HNRNPA1
NM_014863	CHST15			NM_170712	RASSF1
NM_001278163	HIPK3			NM_014171	CRIPT
NM_016614	TDP2			NM_145701	CDCA4
NM_173540	FUT11			NM_001142482	NREP
NR_027182	JMJD1C-AS1			NM_001203246	GPBP1
NM_006734	HIVEP2			NM_181891	UBE2D3
NM_018834	MATR3			NM_001134793	HYLS1
NM_014812	CEP170			NM_032408	BAZ1B
NM_001136006	GART			NM_002731	PRKACB
NM_001119	ADD1			NM_016073	HDGFRP3
NM_001199282	LRBA			NM_153689	C2orf69
NM_175060	CLEC14A			NM_001244710	GFPT1
NM_001136140	CMPK1			NM_015475	FAM98A
NM_001135175	NEDD1			NM_144982	ZFC3H1
NM_024928	OBFC1			NM_152773	TCTEX1D2
NM_016237	ANAPC5			NM_006153	NCK1
NM_198565	LRRC33			NM_001256685	MELK
NR_040052	IQCH-AS1			NM_015214	DDHD2
NM_006761	YWHAE			NM_001039380	C10orf25
NM_004329	BMPR1A			NM_019030	DHX29
NM_001258379	SLC4A7			NM_001777	CD47
NM_006079	CITED2			NM_173344	ST3GAL1
NM_033390	ZC3H12C			NM_015051	ERP44
NM_001685	ATP5J			NM_001252053	PCMT1
NM_024759	NIPAL2			NM_003205	TCF12
NM_017610	RNF111			NM_130446	KLHL6
NM_003648	DGKD			NR_073537	CEP76
NM_018362	LIN7C			NM_001402	EEF1A1
NM_017759	INO80D			NM_001135699	YWHAZ
NM_001937	DPT			NM_002563	P2RY1
NM_014749	KIAA0586			NM_016207	CPSF3
NM_001191049	SEC31A			NM_001144062	COPB1
NM_001204106	BCL2L11			NM_001142521	FAM111A
NM_013352	DSE			NM_016021	UBE2J1
NM_012474	UCK2			NR_027669	RNF170
NM_144781	PDCD2			NM_001083907	BANK1
NR_073446	IARS			NM_006538	BCL2L11
NM_001244990	PPP1R12A			NM_016121	KCTD3
NM_014078	MRPL13			NM_018151	RIF1
NM_001777	CD47			NR_046264	FLJ38576
NR_036683	LOC440700			NM_198468	MMS22L
NR_046201	LOC400684			NM_001256163	BIRC2
NM_198834	ACACA			NM_019050	USP53
NM_004404	2002-09-01			NM_020135	WRNIP1
NM_016076	DESI2			NM_005271	GLUD1
NM_004520	KIF2A			NM_032288	FYTTD1
NM_001199897	LAMP5			NM_020368	UTP3
NR_073496	ESR2			NM_017994	TMEM248
NR_033373	KIF9-AS1			NM_020805	KLHL14
NM_002664	PLEK			NM_014335	EID1
NR_045277	NACA			NM_002552	ORC4
NR_038320	LOC100507634			NM_020925	CACHD1
NM_021243	ABRACL			NM_012446	SSBP2
NM_007204	DDX20			NM_015021	ZNF292
NM_001634	AMD1			NM_021159	RAP1GDS1
NR_027621	FHL1			NR_027155	LOC100271836
NR_003138	SNHG10			NM_000183	HADHB
NM_001003712	OSBPL8			NM_001195626	MLLT10
NM_019058	DDIT4			NM_005721	ACTR3
NM_014458	KLHL20			NM_178040	ERC1
NR_036595	LOC440600			NM_017612	ZCCHC8
NM_152231	FBXO34			NM_033632	FBXW7
NM_001160244	RPAIN			NM_000484	APP
NM_002574	PRDX1			NM_013283	MAT2B
NM_005859	PURA			NM_002486	NCBP1
NM_012388	BLOC1S6			NM_007178	STRAP
NM_001271	CHD2			NM_001077447	PPCS
NM_001257990	FBXO7			NR_002894	HIATL2
NM_001202519	CFLAR			NM_001123040	ARIH2OS
NM_014488	RAB30			NM_001252231	SEC24A
NR_024454	NDUFB2-AS1			NM_018054	ARHGAP17
NM_001242877	ELP2			NM_001190972	LOC100127983
NM_005746	NAMPT			NM_033211	C5orf30
NM_006828	ASCC3			NR_036441	VRK2
NM_001199954	ACTG1			NM_001859	SLC31A1
NM_012093	AK5			NM_014765	TOMM20
NM_052923	SCAND3			NM_016289	CAB39
NM_016096	ZNF706			NM_001199282	LRBA
NM_016101	NIP7			NM_016542	MST4
NM_002156	HSPD1			NM_001142286	SMC6
NM_005760	CEBPZ			NM_018243	2011-09-01
NM_001174088	NCOA3			NM_025222	WDR82
NR_029373	LEF1-AS1			NM_001164821	DCAF17
NM_001329	CTBP2			NM_020458	TTC7A
NM_001951	E2F5			NM_002533	NVL
NM_001278438	FNDC3A			NM_001144073	CHORDC1
NM_019004	ANKIB1			NM_012170	FBXO22
NM_139168	SREK1			NM_152542	PPM1K
NM_003619	PRSS12			NM_152352	FAM210A
NM_001080463	DYNC2H1			NM_001162407	CLK1
NM_016067	MRPS18C			NM_004094	EIF2S1
NM_138704	NDNL2			NM_177966	PDE12
NR_024623	C21orf49			NM_057749	CCNE2
NM_001145710	FAM228B			NM_006716	DBF4
NM_001003698	RREB1			NM_003778	B4GALT4
NM_024605	ARHGAP10			NM_014720	SLK
NM_003647	DGKE			NM_003998	NFKB1
NM_133493	CD109			NM_173211	TGIF1
NR_073124	NCAPG			NM_002167	ID3
NM_152688	KHDRBS2			NM_001079559	HNRNPUL2
NM_024811	CPSF7			NM_015167	JMJD6
NM_001203249	EZH2			NM_003432	ZNF131
NM_003379	EZR			NM_018364	RSBN1
NM_007114	TMF1			NM_024675	PALB2
NM_018847	KLHL9			NM_004763	ITGB1BP1
NM_005911	MAT2A			NM_001199456	BRD2
NM_032268	ZNRF1			NM_001184705	HADH
NM_022060	ABHD4			NM_173829	SREK1IP1
NM_014950	ZBTB1			NM_015269	ZCCHC11
NM_001104586	CARF			NM_194329	RNF38
NM_015480	PVRL3			NM_005927	MFAP3
NM_198449	EMB			NM_001429	EP300
NM_001276380	ESF1			NM_005253	FOSL2
NM_015275	KIAA1033			NM_016290	UIMC1
NM_133372	FNIP1			NM_138441	MB21D1
NM_001207067	BZW1			NM_003359	UGDH
NM_080593	HIST1H2BK			NM_018250	INTS9
NM_201433	GAS7			NM_001244992	PPP1R12A
NM_001469	XRCC6			NM_207327	CDPF1
NM_018455	CENPN			NM_006364	SEC23A
NM_024567	HMBOX1			NR_033416	CCT6P3
NM_181787	DPY19L4			NR_034115	STXBP5-AS1
NM_001203248	EZH2			NM_015902	UBR5
NM_012138	AATF			NR_027066	LINC00114
NM_001220767	IKZF1			NM_019040	ELP4
NM_014829	DDX46			NM_015308	FNBP4
NM_001113523	PARP15			NR_002944	HNRNPA1P10
NM_176814	ZNF800			NM_198834	ACACA
NM_001037277	GGPS1			NM_001172705	EIF4G2
NM_052862	RCSD1			NM_021222	PRUNE
NM_005842	SPRY2			NM_001172477	RRM2B
NM_000208	INSR			NM_004973	JARID2
NR_036569	PILRB			NM_181697	PRDX1
NM_004641	MLLT10			NM_001142471	INTS12
NM_032601	MCEE			NM_016222	DDX41
NM_012426	SF3B3			NM_001135675	SMIM19
NM_181890	UBE2D3			NM_001159547	BEND4
NM_003074	SMARCC1			NM_014409	TAF5L
NM_001135147	SLC39A8			NM_080664	DTD2
NM_001012	RPS8			NM_012261	LAMP5
NM_001198978	SMAP2			NM_020123	TM9SF3
NM_020846	SLAIN2			NM_001085372	C11orf83
NM_001131010	SATB1			NR_027442	LOC100288842
NM_001199302	CNOT2			NM_017824	2005-03-01
NM_001178032	ZC4H2			NM_001931	DLAT
NM_001145413	NFE2L2			NM_018131	CEP55
NM_018147	FAIM			NM_001007231	ARHGAP25
NM_002107	H3F3A			NM_001164391	MTF2
NM_001123	ADK			NM_005941	MMP16
NM_152429	FGFBP3			NM_001159597	SH3YL1
NM_024672	THAP9			NM_006311	NCOR1
NM_001198852	FOXJ3			NM_004168	SDHA
NM_001242831	ELOVL5			NM_022341	PDF
NM_032307	C9orf64			NM_013975	LIG3
NM_001271781	PSMD6			NM_001204813	NT5E
NM_031953	SNX25			NM_012328	DNAJB9
NM_133465	KIAA1958			NM_016002	SCCPDH
NM_014947	FOXJ3			NM_183422	TSC22D1
NM_013255	MKLN1			NM_139211	HOPX
NM_001144073	CHORDC1			NM_001204827	XPNPEP3
NM_001077484	SLC38A1			NM_032382	COG8
NM_001195308	CGGBP1			NM_001946	DUSP6
NM_013372	GREM1			NM_004632	DAP3
NM_199421	SOCS4			NM_001102397	HNRNPR
NM_001143971	CDYL			NM_001136006	GART
NM_004336	BUB1			NM_001130081	PLD1
NM_024753	TTC21B			NM_001145314	CEP44
NM_005930	CTAGE5			NM_005340	HINT1
NM_025138	PROSER1			NM_007114	TMF1
NM_005204	MAP3K8			NM_002451	MTAP
NM_012484	HMMR			NM_006788	RALBP1
NR_036539	LOC644656			NM_001034025	ERP29
NM_001145053	EFCAB5			NM_199357	ARHGAP11A
NM_016955	SEPSECS			NM_001178085	ZFX
NR_040248	ZEB2-AS1			NM_012180	FBXO8
NM_001048199	RCC1			NM_001079539	XBP1
NM_001131007	KIAA0922			NM_001131008	PTPN12
NM_203447	DOCK8			NM_001244705	CSAD
NM_001190274	FBXO11			NM_017841	SDHAF2
NM_031361	COL4A3BP			NM_024753	TTC21B
NM_017633	FAM46A			NM_024099	C11orf48
NM_001033858	DCLRE1C			NM_015443	KANSL1
NM_032145	FBXO30			NM_006924	SRSF1
NM_001042751	STAG2			NM_182789	PAIP1
NM_005375	MYB			NM_198439	KBTBD3
NM_017554	PARP14			NM_021928	SPCS3
NM_207123	GAB1			NM_181714	LCA5
NM_001014279	ANXA2R			NM_152231	FBXO34
NM_022774	EXO5			NM_015161	ARL6IP1
NM_080491	GAB2			NM_002886	RAP2B
NM_033360	KRAS			NM_001252270	FAM69A
NM_001324	CSTF1			NM_013262	MYLIP
NM_012234	RYBP			NM_001206559	POLR1D
NM_001343	DAB2			NM_001130678	EIF4E
NM_021818	SAV1			NM_001161584	TEX10
NM_153201	HSPA8			NM_019051	MRPL50
NM_001001701	C4orf3			NM_015190	DNAJC9
NM_005239	ETS2			NR_027258	PRORSD1P
NM_018691	FAM114A2			NM_001144061	COPB1
NM_017741	DCAF16			NM_177536	SULT1A1
NM_024956	TMEM62			NM_173469	UBE2Q2
NM_001166496	SLC16A1			NR_073113	LOC100652772
NM_001161819	MYO1B			NM_001159587	CD109
NM_004966	HNRNPF			NM_175921	C5orf51
NM_001256053	ANKRD26			NM_001168389	CITED2
NM_002129	HMGB2			NR_002799	LOC256880
NM_001166276	ARHGAP25			NM_178815	ARL5B
NM_001859	SLC31A1			NM_138495	ATXN7L1
NM_001199982	NDUFS1			NM_004265	FADS2
NM_012343	NNT			NM_020235	BBX
NM_007192	SUPT16H			NM_006748	SLA
NR_029435	FLJ31306			NR_002212	NUDT4P1
NM_001197294	DPYSL3			NM_003902	FUBP1
NR_037934	LOC285540			NM_001144978	MTHFD2L
NM_080663	ERI2			NM_001392	DTNA
NR_040093	STARD4-AS1			NM_001009999	KDM1A
NM_178221	ATG4C			NM_139246	TSTD2
NM_016183	MRTO4			NR_038150	UBR7
NM_022334	ITGB1BP1			NM_002894	RBBP8
NM_001184782	CXorf57			NM_152519	KANSL1L
NM_203505	G3BP2			NM_001257293	HNRNPH1
NM_014515	CNOT2			NM_004772	NREP
NM_001204813	NT5E			NM_025146	NAA50
NM_198399	ARPP21			NM_016104	RWDD1
NM_001085430	C17orf67			NM_052923	SCAND3
NM_012417	PITPNC1			NM_001042616	PIGY
NM_017676	GIN1			NM_001099224	IFT74
NM_206866	BACH1			NM_018147	FAIM
NM_080592	ATRAID			NR_103533	RUNX2
NM_152699	SENP5			NM_001003674	LDLRAD4
NM_182529	THAP5			NM_001168272	ITPR1
NM_032871	RELT			NM_033387	FAM78A
NM_173211	TGIF1			NM_003373	VCL
NM_001105540	DGKZ			NM_001114120	DEPDC1
NM_145063	OARD1			NR_027621	FHL1
NM_001033032	FAIM			NM_021994	ZNF277
NM_001195156	ZMYM6NB			NM_000333	ATXN7
NM_006190	ORC2			NM_006090	CEPT1
NM_001039481	ETNK1			NM_006357	UBE2E3
NM_002086	GRB2			NM_014154	ARMC8
NM_004907	IER2			NM_004251	RAB9A
NM_017841	SDHAF2			NR_027065	LINC00114
NM_001025780	ABHD17B			NM_006369	LRRC41
NR_027954	TIPARP-AS1			NM_016955	SEPSECS
NM_001012267	CENPP			NM_138348	FAM105B
NR_039978	SEC24B-AS1			NM_015469	NIPSNAP3A
NM_031296	RAB33B			NM_016245	HSD17B11
NM_001166392	TPBG			NM_004840	ARHGEF6
NM_001247988	CTAGE5			NM_014608	CYFIP1
NM_001202464	ZMYND11			NM_181890	UBE2D3
NR_102429	OSGEPL1-AS1			NR_027639	ADAM9
NM_153365	TAPT1			NM_005509	DMXL1
NR_027155	LOC100271836			NM_005207	CRKL
NM_152778	MFSD8			NM_033546	MYL12B
NM_021035	ZNFX1			NM_001130709	RUFY3
NM_001135218	TAF12			NM_001270433	CDK2AP1
NM_001002843	ZNF280D			NM_001267709	ZNF706
NM_001254943	CCDC88A			NM_001001661	ZNF425
NM_178547	ZBTB8OS			NM_001135726	HMBOX1
NR_002594	SLC7A5P2			NM_000430	PAFAH1B1
NM_176787	PIGN			NM_001174129	SLC11A2
NM_015878	AZIN1			NM_001760	CCND3
NM_001690	ATP6V1A			NM_206876	PPP1CB
NM_173562	KCTD20			NM_001008708	CHAC2
NM_001145294	NGLY1			NM_138957	MAPK1
NM_001814	CTSC			NM_001015000	SLX1A
NM_138363	CEP95			NM_018139	DNAAF2
NM_001278245	ZFAND5			NM_002853	RAD1
NM_019021	C11orf71			NM_001324	CSTF1
NM_001967	EIF4A2			NM_016023	OTUD6B
NM_178858	SFXN2			NM_001165931	RRM2
NM_001135242	NDRG1			NM_170713	RASSF1
NR_034123	LOC100131067			NM_003262	SEC62
NM_001015051	RUNX2			NM_001681	ATP2A2
NM_001102559	PPAPDC1B			NM_152259	TICRR
NM_006575	MAP4K5			NM_032773	LRCH3
NM_001130410	ACAA1			NM_033356	CASP8
NM_002908	REL			NM_033645	FBXW11
NM_022344	C17orf75			NM_000637	GSR
NM_181806	AASDH			NM_021238	FAM60A
NM_170713	RASSF1			NM_004698	PRPF3
NM_148976	PSMA1			NM_001135147	SLC39A8
NM_145061	SKA3			NM_003031	SIAH1
NM_016399	TRIAP1			NM_004278	PIGL
NM_020397	CAMK1D			NM_144726	RNF145
NM_032300	TCHP			NR_036533	LOC100499489
NM_203506	GRB2			NM_001099402	CCNK
NM_001040217	FAM63A			NM_015394	ZNF10
NM_001145441	TYW1B			NM_001144766	DNAJC7
NR_046451	LOC374443			NM_001199199	AK2
NM_198041	NUDT6			NM_001276459	ELF2
NM_014409	TAF5L			NM_017444	CHRAC1
NM_006459	ERLIN1			NM_032145	FBXO30
NM_016175	C5orf45			NM_012177	FBXO5
NM_001166158	PDHX			NM_182627	WDR53
NM_001040158	H2AFY			NM_015415	MPC2
NM_001142416	AIMP1			NM_020818	UNC79
NM_022170	EIF4H			NM_001160094	ACOT13
NM_023931	ZNF747			NM_003074	SMARCC1
NM_001012968	SPIN4			NM_001025249	DUT
NR_028494	LYRM2			NM_031217	KIF18A
NM_016002	SCCPDH			NM_001099668	HIGD1A
NM_001243288	PVRL3			NR_033814	DLST
NM_001164232	DDHD2			NM_000997	RPL37
NM_001105529	ATP8A1			NM_013233	STK39
NM_052911	ESCO1			NR_036474	GPATCH8
NM_012180	FBXO8			NR_002599	SNHG6
NM_018475	TMEM165			NM_019058	DDIT4
NM_033356	CASP8			NM_003292	TPR
NM_014362	HIBCH			NM_001001790	TOMM5
NM_001135726	HMBOX1			NM_005482	PIGK
NM_005668	ST8SIA4			NM_001135575	SMIM13
NM_001042475	CEP85L			NR_027005	C6orf147
NM_004546	NDUFB2			NM_007218	RNF139
NM_182505	C9orf85			NM_012297	G3BP2
NR_034171	EIF3J-AS1			NM_001013746	ZNF107
NM_001190463	CTH			NR_039984	LOC729506
NM_001100819	MOB4			NM_001039717	C4orf29
NR_030761	TMED5			NR_036570	PILRB
NM_001271014	KTN1			NM_001206702	SP100
NM_152647	FAM227B			NM_024811	CPSF7
NM_178586	PPP2R5C			NM_020179	SMCO4
NM_001931	DLAT			NR_026591	RAD1
NM_003580	NSMAF			NM_016331	ZNF639
NM_001010895	ERCC6L2			NM_006597	HSPA8
NM_001256858	RNF34			NR_003098	SNHG1
NM_001270530	RNF111			NM_004315	ASAH1
NM_019035	PCDH18			NM_014719	FAM115A
NM_001134479	LRRC8D			NM_001469	XRCC6
NM_152683	CCDC111			NR_038170	FUT8
NM_001193349	MEF2C			NM_005786	TSHZ1
NM_001145399	MPPED2			NM_001016	RPS12
NM_020648	TWSG1			NM_014331	SLC7A11
NR_015359	WDFY3-AS2			NM_134442	CREB1
NM_058241	CCNT2			NM_001242828	ELOVL5
NR_073033	LATS1			NM_006079	CITED2
NM_001145417	MSL2			NM_017554	PARP14
NM_198175	NME1			NM_145023	CCDC7
NM_001145335	UBE2Q2			NM_001135702	YWHAZ
NM_017742	ZCCHC2			NM_173540	FUT11
NM_032873	UBASH3B			NM_017851	PARP16
NM_014423	AFF4			NM_032838	ZNF566
NM_001163437	TBCK			NM_001098477	GRSF1
NM_024913	CPED1			NR_038903	RAB30-AS1
NR_026978	HAUS1			NM_001136005	GART
NM_001128160	UBP1			NM_002285	AFF3
NM_016451	COPB1			NM_004147	DRG1
NM_133343	RAD17			NM_002392	MDM2
NM_001199381	RNF145			NM_014517	UBP1
NM_144981	IMMP1L			NM_016103	SAR1B
NR_028352	PIGP			NM_001172304	MASTL
NM_001080512	BICC1			NM_052855	ANKRD40
NM_003358	UGCG			NM_001201572	SEC22C
NM_001165931	RRM2			NM_006264	PTPN13
NM_022072	NSUN3			NM_001177315	RRAS2
NM_006947	SRP72			NM_001252613	ZNF638
NM_005085	NUP214			NM_033402	LRRCC1
NM_001190992	SLC33A1			NM_198920	UBE3D
NM_001012664	SLC3A2			NM_001247997	CLIP1
NM_002300	LDHB			NM_013329	PAXBP1
NM_001270378	ANKRD46			NM_003630	PEX3
NM_001024649	CANX			NR_029383	PAN3-AS1
NM_001160225	RNF170			NM_001193466	KANSL1
NM_019595	ITSN2			NM_002211	ITGB1
NR_027258	PRORSD1P			NM_001142481	NREP
NM_014991	WDFY3			NM_001023571	IQCB1
NR_034085	LOC648987			NM_015841	ADAR
NM_197941	ADAMTS6			NM_022346	NCAPG
NM_001197319	CLEC2D			NM_005643	TAF11
NM_003309	TSPYL1			NM_002709	PPP1CB
NM_004323	BAG1			NR_040248	ZEB2-AS1
NM_152705	POLR1D			NR_045631	NFU1
NM_001178093	BCAT1			NM_007347	AP4E1
NM_016310	POLR3K			NM_017847	C1orf27
NM_000057	BLM			NM_015130	TBC1D9
NM_138720	HIST1H2BD			NM_181888	UBE2D3
NM_001126049	KLLN			NM_014455	RNF115
NM_003299	HSP90B1			NM_000474	TWIST1
NM_012164	FBXW2			NM_001098625	JKAMP
NM_133325	PHF10			NM_001270764	CHST15
NM_138807	TAMM41			NM_016076	DESI2
NR_073598	ATP8B4			NM_001113498	MDGA2
NM_020453	ATP10D			NM_001199984	NDUFS1
NM_052905	FMNL2			NM_012474	UCK2
NM_152309	PIK3AP1			NM_001270975	IST1
NM_021982	SEC24A			NM_173529	C18orf54
NM_020925	CACHD1			NR_002594	SLC7A5P2
NM_000264	PTCH1			NM_001127358	PHTF2
NM_016410	CHMP5			NM_001242417	WDR20
NM_212479	ZMYND11			NM_001172566	MYD88
NM_001127617	ALDOA			NM_001199787	SLC35E2
NM_020699	GATAD2B			NM_004832	GSTO1
NM_001130845	BCL6			NM_005990	STK10
NM_004268	MED17			NM_032168	WDR75
NM_013943	CLIC4			NM_012208	HARS2
NR_003529	CDKN2B-AS1			NM_019600	FAM214A
NM_001490	GCNT1			NM_001198896	ACY1
NR_033240	SLC25A21-AS1			NR_037601	LOC100507217
NM_001256461	SLC12A2			NM_014754	PTDSS1
NM_000320	QDPR			NR_015432	LINC00493
NM_016156	MTMR2			NM_006510	TRIM27
NM_006963	ZNF22			NM_001278472	MON2
NM_006642	SDCCAG8			NM_007005	TLE4
NM_002835	PTPN12			NR_038245	LOC100507557
NM_015001	SPEN			NM_001130851	CDKN3
NM_181656	C17orf58			NM_007199	IRAK3
NR_027791	LINC00478			NM_015033	FNBP1
NM_183419	RNF19A			NR_024388	NCBP2-AS2
NR_039989	LOC100505738			NM_001256372	E2F8
NM_003852	TRIM24			NM_020143	PNO1
NM_017944	USP47			NM_182625	GEN1
NM_005778	RBM5			NM_014820	TOMM70A
NM_016220	ZNF107			NM_003864	SAP30
NM_017918	CCDC109B			NM_001164315	ANKRD36
NM_001168344	RREB1			NM_001079821	NLRP3
NM_017746	TEX10			NM_004882	CIR1
NM_005026	PIK3CD			NM_001025356	ANO6
NM_024116	TAF1D			NM_020782	KLHL42
NM_012446	SSBP2			NM_001105544	ECHDC1
NM_005176	ATP5G2			NM_003580	NSMAF
NM_000249	MLH1			NM_013255	MKLN1
NM_001011516	PDLIM5			NR_038857	LOC441009
NM_003442	ZNF143			NM_001007794	CEPT1
NM_018017	C10orf118			NR_037884	LOC100507053
NM_001256379	MCMBP			NM_001195215	DENND1B
NM_031844	HNRNPU			NM_175876	EXOC8
NM_019030	DHX29			NM_001193483	LIMS1
NM_203462	MRFAP1L1			NM_015368	PANX1
NM_144643	SCLT1			NM_003136	SRP54
NM_032124	HDHD2			NM_025235	TNKS2
NM_019046	ANKRD16			NM_001951	E2F5
NM_017922	PRPF39			NM_017910	TRMT61B
NM_015258	FKBP15			NM_001277815	YTHDF3
NM_014044	UNC50			NM_139168	SREK1
NM_001164766	ZFHX3			NM_138417	KTI12
NM_033632	FBXW7			NM_001270378	ANKRD46
NM_001166277	ARHGAP25			NM_004261	2015-09-01
NM_005639	SYT1			NM_001040217	FAM63A
NM_005336	HDLBP			NM_078626	CDKN2C
NM_014661	FAM53B			NM_022061	MRPL17
NM_031372	HNRNPDL			NM_001123377	PARK7
NM_005734	HIPK3			NM_005499	UBA2
NM_015171	XPO6			NM_001271742	CSNK1A1
NM_012120	CD2AP			NM_018247	TMEM30A
NM_001257197	CUL3			NM_145169	SFT2D1
NM_032018	SPRTN			NM_198581	ZC3H6
NM_003972	BTAF1			NM_004537	NAP1L1
NM_003953	MPZL1			NM_032752	ZNF496
NM_019843	EIF4ENIF1			NR_002809	LOC338799
NM_005908	MANBA			NM_001271562	C11orf71
NM_198926	FAM212B			NM_007041	ATE1
NM_015348	TMEM131			NM_012433	SF3B1
NM_002486	NCBP1			NM_198076	COX20
NM_004288	CYTIP			NM_002086	GRB2
NM_018492	PBK			NM_001143976	WEE1
NM_014781	RB1CC1			NM_003647	DGKE
NM_018150	RNF220			NR_038908	FLI1-AS1
NM_003530	HIST1H3D			NM_001198784	C15orf65
NM_018356	C5orf22			NM_002727	SRGN
NM_007236	CHP1			NR_024586	LOC100216545
NM_005443	PAPSS1			NM_001166006	EPB41
NM_152420	C9orf41			NM_014709	USP34
NM_001165412	NFKB1			NM_005176	ATP5G2
NM_183004	EIF5			NM_001004722	NCK2
NM_002408	MGAT2			NM_001131036	ZCCHC9
NM_020179	SMCO4			NM_003676	DEGS1
NR_002212	NUDT4P1			NM_198128	RNF138
NM_001134470	C3orf58			NM_001146152	CYP51A1
NM_001042399	CCDC41			NM_005444	RQCD1
NM_001762	CCT6A			NM_001098208	HNRNPF
NM_198150	ARSK			NM_001174072	SERINC5
NR_027007	SETD5-AS1			NM_001007102	L3MBTL3
NM_001031806	ALDH3A2			NM_024913	CPED1
NM_001190977	YAF2			NR_046653	VAV3-AS1
NM_001193493	SLC1A4			NM_001243877	TOB1
NR_040056	IQCH-AS1			NM_014278	HSPA4L
NR_033910	LOC100130275			NR_047677	TARS
NM_153689	C2orf69			NM_014908	DOLK
NM_020861	ZBTB2			NM_020806	GPHN
NM_001143976	WEE1			NM_017738	CNTLN
NM_033387	FAM78A			NR_073033	LATS1
NM_001243146	NVL			NM_001199434	NIP7
NM_152519	KANSL1L			NM_001033	RRM1
NM_022900	CASD1			NM_183009	KIAA1429
NM_080652	TMEM41A			NM_014836	RHOBTB1
NM_001099669	HIGD1A			NR_027303	TRIB2
NR_037144	PLEKHA8P1			NM_021243	ABRACL
NM_012381	ORC3			NM_022170	EIF4H
NM_138349	TP53I13			NM_001258437	TARS
NM_001008215	COA5			NM_018650	MARK1
NR_102425	EZR-AS1			NR_028588	ECI2
NM_001101339	C12orf77			NM_001164766	ZFHX3
NM_173529	C18orf54			NM_001199774	PSMA5
NM_175748	UBR7			NM_030927	TSPAN14
NM_001098205	HNRNPF			NM_174889	NDUFAF2
NM_005575	LNPEP			NM_014802	C2CD5
NM_001144945	MYL12B			NM_001079811	GLB1
NM_004779	CNOT8			NM_001161576	SAMD4A
NM_178313	SPTBN1			NM_001359	DECR1
NM_001191022	CTCF			NM_012381	ORC3
NM_021269	ZNF708			NM_001008949	ITPRIPL1
NR_028323	SLC5A6			NM_001134479	LRRC8D
NM_005935	AFF1			NM_001008239	C18orf25
NM_001079526	IKZF2			NM_001184992	RNF135
NM_001207068	BZW1			NM_000516	GNAS
NM_019043	APBB1IP			NM_001202413	AKR1A1
NM_020368	UTP3			NM_005935	AFF1
NM_001085481	MAP1LC3B2			NM_003079	SMARCE1
NM_002886	RAP2B			NM_003183	ADAM17
NM_016300	ARPP21			NM_001251874	KHDC1
NM_016167	NOL7			NM_013450	BAZ2B
NR_073137	MAX			NM_030648	SETD7
NM_001130721	ELOVL6			NM_181806	AASDH
NM_018448	CAND1			NM_015436	RCHY1
NM_004799	ZFYVE9			NM_199440	HSPD1
NM_024652	LRRK1			NM_018835	RC3H2
NM_001032280	TFAP2A			NR_027251	LOC100129726
NM_017910	TRMT61B			NM_001277291	ZNF891
NM_006808	SEC61B			NM_001256270	KIF22
NM_015423	AASDHPPT			NM_144643	SCLT1
NM_002154	HSPA4			NM_003782	B3GALT4
NM_173654	EOGT			NM_001199849	DAP3
NM_017934	PHIP			NM_001256378	MCMBP
NR_038991	RBM26-AS1			NM_001042424	WHSC1
NM_016343	CENPF			NM_001256371	E2F8
NR_002774	HTR7P1			NM_198038	NUDT9
NM_005941	MMP16			NM_152442	RAD9B
NM_006298	ZKSCAN8			NM_012260	HACL1
NR_003038	SNHG5			NR_003579	FRG1B
NM_181741	ORC4			NM_005023	PGGT1B
NM_001034	RRM2			NR_033886	RAD21-AS1
NM_001111077	EZR			NM_015045	WAPAL
NM_019040	ELP4			NR_040012	SPAG5-AS1
NM_030816	ANKRD13C			NM_032194	RPF2
NM_001136015	ANXA2			NM_001001556	GALK2
NM_024908	WDR76			NM_022072	NSUN3
NM_016548	GOLM1			NM_017769	G2E3
NM_145257	CCSAP			NM_006267	RANBP2
NM_178862	STT3B			NR_034086	LOC648987
NM_005381	NCL			NM_015123	FRMD4B
NM_001142523	IRAK3			NM_001134709	DEK
NM_001199184	ATP2C1			NM_001201363	HMGN3
NM_152858	WTAP			NM_015457	ZDHHC5
NM_138638	CFL2			NM_006726	LRBA
NM_015331	NCSTN			NM_018253	YY1AP1
NM_001009960	ZNF655			NM_014117	C16orf72
NM_001146227	RPS20			NM_016200	NAA38
NM_020706	SCAF4			NM_000082	ERCC8
NM_058246	DNAJB6			NM_207325	DPY19L3
NM_006243	PPP2R5A			NM_152896	UHRF2
NM_002040	GABPA			NM_017552	ATAD2B
NM_022374	ATL2			NM_001100423	SPATS2L
NR_040059	SRP14-AS1			NM_175085	GART
NM_001359	DECR1			NM_005760	CEBPZ
NM_017768	LRRC40			NM_006461	SPAG5
NM_001256711	ANAPC10			NM_021818	SAV1
NM_001033522	CSTF1			NM_001080480	MBOAT1
NM_133376	ITGB1			NM_182488	USP12
NM_018943	TUBA8			NM_001204094	MOB4
NM_025141	TM2D3			NM_014812	CEP170
NM_178833	SLC9B2			NM_001040153	SLAIN1
NR_038841	LOC100506746			NM_002300	LDHB
NM_024770	METTL8			NM_023037	FRY
NM_005400	PRKCE			NM_022344	C17orf75
NM_001248011	NUDT9			NM_001244974	PPP1CC
NM_003664	AP3B1			NM_002048	GAS1
NM_015150	RFTN1			NM_002358	MAD2L1
NM_001488	TADA2A			NM_001134373	NT5C2
NM_016131	RAB10			NR_027622	LOC100128164
NM_032270	LRRC8C			NM_018464	CISD1
NM_001011708	OLA1			NM_001277078	HOMER1
NM_001003675	LDLRAD4			NM_005923	MAP3K5
NM_030637	DDHD1			NR_024496	PTGER4P2-CDK2AP2P2
NM_001206559	POLR1D			NM_022900	CASD1
NM_021021	SNTB1			NM_001135812	FAM60A
NR_034169	FAM133DP			NM_001077484	SLC38A1
NM_001199774	PSMA5			NM_003215	TEC
NM_001199185	ATP2C1			NM_001256192	PDCD6IP
NR_028338	TRAF3IP2			NM_005339	UBE2K
NM_004365	CETN3			NM_023923	PHACTR4
NM_003470	USP7			NM_022488	ATG3
NM_015457	ZDHHC5			NM_003852	TRIM24
NM_006447	USP16			NR_037875	LOC728730
NM_024989	PGAP1			NM_001163523	ITPRIPL1
NM_004859	CLTC			NM_018155	SLC25A36
NM_001278367	RHOH			NR_036659	ZFAS1
NM_001195643	DHFRL1			NM_004323	BAG1
NR_026550	MPC2			NM_015713	RRM2B
NM_001276277	PPIP5K2			NM_003467	CXCR4
NM_006624	ZMYND11			NM_001024649	CANX
NM_001206799	PKM			NM_002106	H2AFZ
NM_014733	ZFYVE16			NM_138395	MARS2
NM_000671	ADH5			NM_181838	UBE2D2
NM_019045	WDR44			NM_002157	HSPE1
NM_152896	UHRF2			NM_016260	IKZF2
NM_001198903	YY1AP1			NM_002649	PIK3CG
NM_004261	2015-09-01			NM_001006622	WDR33
NM_001244896	PTBP3			NM_018061	PRPF38B
NM_003410	ZFX			NM_015525	IBTK
NM_001142481	NREP			NR_033932	RGMB-AS1
NM_025054	VCPIP1			NM_001206799	PKM
NM_033389	SSH2			NM_000297	PKD2
NR_034137	ZBED5-AS1			NM_002755	MAP2K1
NR_040081	LOC100506804			NM_018133	MSL2
NM_004481	GALNT2			NM_005493	RANBP9
NM_152441	FBXL14			NM_003204	NFE2L1
NM_022765	MICAL1			NM_005900	SMAD1
NM_001270377	ANKRD46			NM_015097	CLASP2
NM_001006109	C3orf37			NM_001130684	GUCY1A3
NM_017824	2005-03-01			NM_147156	SGMS1
NM_020803	KLHL8			NM_001105566	KIF13A
NM_018290	PGM2			NM_001256310	GLS
NM_002618	PEX13			NM_014296	CAPN7
NM_001105576	SOWAHD			NM_001113523	PARP15
NM_000644	AGL			NM_001127184	CFLAR
NM_001080517	SETD5			NR_046552	RNASEH2B-AS1
NM_024520	C2orf47			NM_032991	CASP3
NM_014497	ZNF638			NM_001163315	FBXL17
NM_005339	UBE2K			NM_001042698	ZSWIM7
NM_024766	CAMKMT			NR_039990	SMC5-AS1
NM_004899	BRE			NR_036624	VDAC1
NM_002166	ID2			NM_176815	DHFRL1
NM_174910	TCTE3			NM_001128161	UBP1
NM_006660	CLPX			NM_001609	ACADSB
NM_022768	RBM15			NR_028102	THUMPD2
NM_005385	NKTR			NM_015199	ANKRD28
NR_027263	ARHGAP5-AS1			NM_033515	ARHGAP18
NR_073107	ITGA2			NM_030771	CCDC34
NM_198581	ZC3H6			NM_000051	ATM
NM_001007527	LMBRD2			NR_073538	EPC1
NR_033874	FLJ20021			NM_001199933	SESN1
NR_033315	BDNF-AS			NM_006135	CAPZA1
NM_058176	HDAC9			NM_080748	ROMO1
NR_028595	CCDC162P			NM_001014279	ANXA2R
NM_005496	SMC4			NR_033797	DKFZP434I0714
NM_012243	SLC35A3			NM_052885	SLC2A13
NM_001009925	TMEM230			NM_021204	ENOPH1
NM_015396	ARMC8			NM_001272004	EPC1
NM_015367	BCL2L13			NM_002971	SATB1
NM_032239	LARP1B			NM_183419	RNF19A
NM_001267594	SENP1			NM_174910	TCTE3
NM_004748	CCPG1			NM_178326	ATG4B
NM_000958	PTGER4			NM_014372	RNF11
NM_024091	FASTKD3			NM_032018	SPRTN
NM_138364	PRMT10			NM_178566	ZDHHC21
NM_001177383	CPEB2			NM_006628	ARPP19
NM_000297	PKD2			NM_001167681	FLI1
NM_015230	ARAP2			NM_005238	ETS1
NM_001159674	SYNCRIP			NM_182503	ADAT2
NM_001198665	ARHGEF12			NM_001143936	C15orf61
NM_007007	CPSF6			NM_001199302	CNOT2
NM_001023570	IQCB1			NR_033240	SLC25A21-AS1
NM_001130006	GSPT1			NR_073136	HPS4
NM_001026383	CCDC7			NM_004589	SCO1
NM_002940	ABCE1			NM_018048	MAGOHB
NM_002692	POLE2			NM_005131	THOC1
NM_001827	CKS2			NM_001271840	IKZF5
NM_014366	GNL3			NM_003668	MAPKAPK5
NM_015906	TRIM33			NM_007187	WBP4
NM_015446	AHCTF1			NR_029373	LEF1-AS1
NM_001226	CASP6			NM_024094	DSCC1
NM_001172819	PGM1			NM_024650	C11orf80
NM_000786	CYP51A1			NM_005406	ROCK1
NM_002199	IRF2			NM_004998	MYO1E
NM_006720	ABLIM1			NM_018062	FANCL
NM_001077199	SREK1			NM_018063	HELLS
NM_024680	E2F8			NM_006218	PIK3CA
NM_001178092	BCAT1			NM_015958	DPH5
NM_173791	PDZD8			NM_024330	SLC27A3
NM_017988	SCYL2			NM_017768	LRRC40
NM_014278	HSPA4L			NM_004859	CLTC
NM_001270979	IST1			NM_182678	UBE2E3
NM_198402	PTPLB			NM_022039	FBXW4
NM_015942	MTERFD1			NM_002382	MAX
NM_001256910	DDX21			NR_004862	TYW5
NM_144729	DUSP10			NM_001130105	COL4A3BP
NM_013386	SLC25A24			NM_001193453	TMEM116
NR_073474	PTPRR			NR_103528	FNDC3A
NM_003204	NFE2L1			NM_015365	AMMECR1
NM_012331	MSRA			NM_152516	COMMD1
NM_014918	CHSY1			NM_001100400	PDS5A
NM_181807	DCDC1			NM_017935	BANK1
NM_015471	NSL1			NM_022771	TBC1D15
NM_000318	PEX2			NR_029434	FLJ31306
NM_019593	GPCPD1			NM_015306	USP24
NM_015021	ZNF292			NM_014109	ATAD2
NM_001142478	NREP			NM_001135676	SMIM19
NM_194301	RALGAPA1			NM_006808	SEC61B
NM_203292	RBBP8			NM_002163	IRF8
NM_001160047	TXNDC16			NM_001143688	DIS3L
NR_015360	FLJ33630			NM_173630	RTTN
NM_006449	CDC42EP3			NR_027007	SETD5-AS1
NM_006321	ARIH2			NM_015954	DERA
NM_017612	ZCCHC8			NM_016085	ATRAID
NM_182678	UBE2E3			NM_021239	RBM25
NM_001206916	CACNB3			NM_004701	CCNB2
NM_001193466	KANSL1			NM_025231	ZSCAN16
NM_001272004	EPC1			NM_024766	CAMKMT
NM_000333	ATXN7			NM_016343	CENPF
NM_017567	NAGK			NM_032256	TMEM117
NM_001386	DPYSL2			NM_007106	UBL3
NM_152641	ARID2			NM_020927	VAT1L
NM_007215	POLG2			NM_001142414	CRCP
NM_006023	CDC123			NM_032142	CEP192
NM_023001	ARID4A			NM_194271	RNF34
NM_001135674	SMIM19			NM_004427	PHC2
NM_178566	ZDHHC21			NM_001142565	CPSF7
NM_020320	RARS2			NM_000264	PTCH1
NM_005121	MED13			NM_015084	MRPS27
NM_032335	PHF6			NM_001197320	MCL1
NM_018321	BRIX1			NM_021255	PELI2
NM_001040261	DCLK2			NM_001270643	LUC7L2
NM_020840	FNIP2			NM_001042549	NSL1
NM_003782	B3GALT4			NM_001130688	HMGB2
NM_032328	EFCAB2			NM_001688	ATP5F1
NM_015231	NUP160			NM_001130683	GUCY1A3
NM_001068	TOP2B			NM_001243645	CFL2
NM_024525	TTC13			NM_014744	TBC1D5
NM_002505	NFYA			NM_030920	ANP32E
NR_026806	FLJ13224			NM_018471	ZC3H15
NM_006264	PTPN13			NM_001206641	COA6
NM_001933	DLST			NM_001145440	TYW1B
NM_020232	PSMG2			NM_012204	GTF3C4
NM_002833	PTPN9			NM_017737	FNBP1L
NM_022735	ACBD3			NM_133646	ZAK
NM_015578	LSM14A			NM_001174097	LDHB
NM_018835	RC3H2			NM_005857	ZMPSTE24
NM_001198784	C15orf65			NR_045180	SPG20OS
NM_199482	MOB4			NM_003070	SMARCA2
NM_004494	HDGF			NR_037163	POU2F1
NM_021144	PSIP1			NM_024525	TTC13
NM_005816	CD96			NM_001128144	PMS1
NM_003292	TPR			NR_073107	ITGA2
NM_001011537	FYTTD1			NM_002039	GAB1
NM_020728	ESYT2			NM_001126049	KLLN
NM_001171603	PREPL			NM_001143827	MAPRE2
NM_206853	QKI			NM_016312	WBP11
NM_015239	AGTPBP1			NM_024570	RNASEH2B
NM_014039	C11orf54			NM_001243885	TOB1
NM_001123377	PARK7			NM_003619	PRSS12
NM_001143676	SGK1			NM_014268	MAPRE2
NM_001008388	CISD2			NM_002906	RDX
NM_001130709	RUFY3			NM_022366	TFB2M
NM_001168254	OCIAD1			NM_001143784	FES
NM_001204878	BAG4			NM_001115113	WDR26
NM_002729	HHEX			NM_001256709	ANAPC10
NM_001142466	GPT2			NR_046444	LOC374443
NM_173829	SREK1IP1			NM_001194955	MATR3
NM_001098625	JKAMP			NR_036610	SRSF3
NM_138408	GTF3C6			NM_001130172	MYB
NM_005573	LMNB1			NM_001272000	DOCK7
NM_198514	NHLRC2			NM_017934	PHIP
NR_045205	CHEK1			NM_032440	LCOR
NR_026937	OXSM			NM_024844	NUP85
NM_001159700	FHL1			NM_019843	EIF4ENIF1
NM_015084	MRPS27			NM_015137	EFR3A
NM_001115113	WDR26			NM_018229	AP5M1
NR_046262	LOC646719			NM_021145	DMTF1
NM_001142522	FBXO5			NM_024061	ZNF655
NM_016283	TAF9			NM_006977	ZBTB25
NM_001161584	TEX10			NM_001142483	NREP
NM_001271742	CSNK1A1			NM_002583	PAWR
NM_001193483	LIMS1			NM_016614	TDP2
NM_001198989	NFS1			NM_002270	TNPO1
NM_182488	USP12			NM_001002857	ANXA2
NM_015051	ERP44			NM_001184991	NDUFC1
NM_153259	MCOLN2			NM_005119	THRAP3
NM_001144061	COPB1			NM_001024808	BCL7A
NR_037884	LOC100507053			NM_199133	FAM173B
NM_207371	SKIDA1			NM_015258	FKBP15
NM_001099678	LRRC58			NR_046201	LOC400684
NM_001270433	CDK2AP1			NM_005157	ABL1
NM_145720	TIGD4			NM_018122	DARS2
NM_015497	TMEM87A			NM_001083605	PTCH1
NM_003095	SNRPF			NM_014832	TBC1D4
NM_005754	G3BP1			NM_001257069	FBXW7
NM_001079524	PAICS			NM_001079691	N4BP2L1
NM_015045	WAPAL			NM_003594	TTF2
NM_016275	SELT			NM_024831	TGS1
NM_153207	AEBP2			NM_024744	CARF
NM_014820	TOMM70A			NM_052862	RCSD1
NM_194454	KRIT1			NM_000382	ALDH3A2
NM_014960	ARSG			NM_001242829	IP6K1
NM_012460	TIMM9			NM_006703	NUDT3
NR_027635	SPATA5L1			NR_002612	DLEU2
NM_006703	NUDT3			NM_003659	AGPS
NM_018313	PBRM1			NM_003799	RNMT
NM_016351	ADAM22			NM_175895	C12orf61
NM_001270488	TAF11			NM_006603	STAG2
NM_001042453	MST4			NR_027277	LOC344967
NM_014912	CPEB3			NM_000642	AGL
NM_183009	KIAA1429			NM_007362	NCBP2
NM_021145	DMTF1			NM_032557	USP38
NM_001139488	RASGRP3			NM_002703	PPAT
NM_001190765	KLRF2			NM_001001937	ATP5A1
NM_133473	ZNF431			NR_028500	LDHA
NM_023073	C5orf42			NM_014423	AFF4
NM_001113239	HIPK2			NM_000636	SOD2
NM_030648	SETD7			NM_001164756	ASPH
NM_001163523	ITPRIPL1			NM_024652	LRRK1
NM_001144944	MYL12B			NM_033630	SCAND1
NM_004882	CIR1			NM_016274	PLEKHO1
NM_203394	E2F7			NM_004459	BPTF
NM_001081640	PRKDC			NM_007047	BTN3A2
NM_015929	LIPT1			NM_033388	ATG16L2
NM_173556	CCDC83			NM_003940	USP13
NM_002841	PTPRG			NM_016013	NDUFAF1
NM_007047	BTN3A2			NM_016029	DHRS7
NM_004939	DDX1			NM_001267595	SENP1
NM_023071	SPATS2			NM_001244808	FOXP1
NM_001184699	CPXM1			NM_016548	GOLM1
NM_015190	DNAJC9			NM_004501	HNRNPU
NM_152442	RAD9B			NM_139312	YME1L1
NM_001145848	PROM1			NM_001195156	ZMYM6NB
NM_001001	RPL36AL			NM_005956	MTHFD1
NM_001402	EEF1A1			NM_001243130	RPL13
NM_031263	HNRNPK			NM_015562	UBXN7
NM_020824	ARHGAP21			NM_005436	CCDC6
NM_001099285	PTMA			NM_053274	GLMN
NM_001256394	NOL8			NM_002823	PTMA
NM_001099413	KAT6A			NM_004757	AIMP1
NM_001190981	IL6ST			NM_194282	LIN54
NR_033754	CBX3P2			NM_001752	CAT
NM_022154	SLC39A8			NM_016287	HP1BP3
NM_001185078	ARHGDIA			NM_053002	MED12L
NM_001014795	ILK			NM_021269	ZNF708
NM_001244604	DPYSL2			NR_073137	MAX
NM_020374	C12orf4			NM_001098616	C1orf43
NM_005089	ZRSR2			NM_024926	TTC26
NM_020818	UNC79			NM_020821	VPS13C
NM_022128	RBKS			NM_012176	FBXO4
NR_001575	RNF138P1			NM_006575	MAP4K5
NM_001008239	C18orf25			NM_000643	AGL
NM_000370	TTPA			NM_031263	HNRNPK
NM_197957	MAX			NM_203499	DDX42
NM_001123040	ARIH2OS			NR_040712	CHRAC1
NM_001042616	PIGY			NM_153697	ANKRD44
NM_015954	DERA			NM_001199981	NDUFS1
NM_001204056	ANKRD12			NM_017771	PXK
NR_038301	LINC00888			NM_015891	CDC40
NM_178812	MTDH			NM_001276289	PRKAR1A
NM_004577	PSPH			NM_013396	USP25
NM_003031	SIAH1			NM_004869	VPS4B
NM_015295	SMCHD1			NM_001101339	C12orf77
NM_153835	GPR113			NM_033116	NEK9
NM_001449	FHL1			NR_045205	CHEK1
NM_001166006	EPB41			NM_003400	XPO1
NR_040024	LOC100131655			NM_021629	GNB4
NM_181573	RFC4			NM_001243953	KIF2A
NM_001145664	RFX8			NM_001127196	CNBP
NM_152360	ZNF573			NM_198847	FAM111A
NM_016289	CAB39			NM_001017963	HSP90AA1
NR_024496	PTGER4P2-CDK2AP2P2			NM_181503	EXOSC8
NM_015700	NFU1			NM_001167614	LEMD3
NM_003505	FZD1			NM_001098816	TENM4
NM_145207	SPATA5			NM_017892	PRPF40A
NM_002731	PRKACB			NM_032313	NOA1
NM_198892	BMP2K			NM_139119	YY1AP1
NM_177924	ASAH1			NM_005415	SLC20A1
NM_001144978	MTHFD2L			NM_003590	CUL3
NM_002397	MEF2C			NM_001244604	DPYSL2
NM_018449	UBAP2			NR_027927	COL6A4P1
NM_024835	GGNBP2			NM_001078170	RGPD2
NM_005843	STAM2			NM_015171	XPO6
NM_015323	UFL1			NM_057180	VPS29
NM_006502	POLH			NM_032195	SON
NM_001024921	RPL9			NM_024754	PTCD2
NM_016312	WBP11			NM_001271919	SEC11A
NR_027249	GNN			NM_000944	PPP3CA
NM_001168389	CITED2			NM_000661	RPL9
NM_001013843	SLTM			NM_001277818	YTHDF3
NR_024407	ZBTB11-AS1			NM_016271	RNF138
NM_005901	SMAD2			NM_133636	HELQ
NM_001042749	STAG2			NM_001004057	GRK4
NM_178191	ATPIF1			NM_001111077	EZR
NM_003483	HMGA2			NM_004521	KIF5B
NM_018243	2011-09-01			NM_001257181	SLC20A2
NM_001078170	RGPD2			NR_033399	DDX12P
NM_013410	AK4			NM_032239	LARP1B
NR_034108	TRAF3IP2-AS1			NM_032907	UBL7
NM_001760	CCND3			NR_038975	MIR181A2HG
NM_001100409	SENP6			NM_004926	ZFP36L1
NM_002033	FUT4			NR_102425	EZR-AS1
NM_023929	ZBTB10			NM_020840	FNIP2
NM_004282	BAG2			NM_001031723	DNAJB14
NM_005384	NFIL3			NM_016010	ZC2HC1A
NM_020192	YAE1D1			NM_001199934	SESN1
NM_017894	ZSCAN2			NM_020846	SLAIN2
NM_006369	LRRC41			NM_194291	TMEM65
NM_012434	SLC17A5			NM_001267618	ARPP21
NM_203284	RBPJ			NM_022445	TPK1
NM_005956	MTHFD1			NM_023071	SPATS2
NM_022045	MTBP			NM_004719	SCAF11
NM_018590	CSGALNACT2			NM_020765	UBR4
NM_003134	SRP14			NR_038449	UBL7-AS1
NM_053274	GLMN			NM_001143852	TCHP
NM_001253852	AP4B1			NM_006380	APPBP2
NR_026895	AP5M1			NM_001198902	YY1AP1
NM_001178095	ZFX			NM_001038702	CDC42SE2
NM_001079811	GLB1			NR_037649	CCNT2
NM_018206	VPS35			NM_001135700	YWHAZ
NM_003161	RPS6KB1			NM_016252	BIRC6
NM_019050	USP53			NR_045058	UBTF
NM_001018161	PON2			NM_001195822	HSDL2
NM_006527	SLBP			NM_138443	HAUS1
NM_001042603	KDM5A			NM_015138	RTF1
NM_001184979	NDUFS5			NM_003368	USP1
NM_012177	FBXO5			NR_027182	JMJD1C-AS1
NM_139164	STARD4			NM_017894	ZSCAN2
NM_032410	HOOK3			NM_004523	KIF11
NR_037163	POU2F1			NM_024835	GGNBP2
NM_001204055	NDUFC2			NM_005313	PDIA3
NR_073118	CRLF3			NM_031461	CRISPLD1
NM_001098816	TENM4			NM_013431	KLRC4
NM_194278	ELMSAN1			NM_173647	RNF149
NM_014288	ITGB3BP			NM_018177	N4BP2
NR_026586	EFCAB2			NM_018361	AGPAT5
NM_015324	RRP8			NR_026876	STL
NM_002488	NDUFA2			NM_033251	RPL13
NM_032466	ASPH			NM_000629	IFNAR1
NM_001184700	UGDH			NM_032437	EFCAB7
NR_027409	GOLGA8A			NR_003930	PTCHD3P1
NM_001034025	ERP29			NM_144584	HENMT1
NM_001164386	RAPGEF6			NM_005748	YAF2
NM_001278353	FRS2			NM_001018161	PON2
NM_005340	HINT1			NM_022735	ACBD3
NM_173607	FAM177A1			NM_001964	EGR1
NR_033258	ZEB2			NM_145266	NUDCD2
NR_026805	LINC00271			NM_003981	PRC1
NM_017552	ATAD2B			NM_001129778	GRAPL
NM_001198557	LMNB1			NM_001253852	AP4B1
NM_006756	TCEA1			NR_046609	HOXA-AS4
NM_012328	DNAJB9			NM_001258041	HARS
NM_001271611	STX10			NR_036539	LOC644656
NM_006218	PIK3CA			NM_015196	KIAA0922
NR_027286	FLVCR1-AS1			NM_014362	HIBCH
NM_021159	RAP1GDS1			NM_006720	ABLIM1
NM_014390	SND1			NM_017633	FAM46A
NM_017641	KIF21A			NM_018449	UBAP2
NM_006896	HOXA7			NM_152622	MIER3
NM_001243645	CFL2			NR_024260	NECAP1
NM_003129	SQLE			NM_007259	VPS45
NR_024279	FLJ37453			NM_005843	STAM2
NM_014720	SLK			NR_040054	IQCH-AS1
NM_030790	ITFG1			NM_014611	MDN1
NM_006402	LAMTOR5			NM_001128217	PSIP1
NR_033416	CCT6P3			NM_001135146	SLC39A8
NM_001085411	NADKD1			NM_001164372	GPN3
NM_015214	DDHD2			NM_005911	MAT2A
NM_012260	HACL1			NM_001244701	ZFP36L1
NM_000629	IFNAR1			NM_014390	SND1
NM_024571	SNRNP25			NM_001690	ATP6V1A
NM_014584	ERO1L			NM_001161533	RBM34
NM_022826	2007-03-01			NM_005085	NUP214
NM_006360	EIF3M			NM_144781	PDCD2
NM_001257181	SLC20A2			NM_022041	GAN
NM_001014451	DDX19B			NM_198859	PRICKLE2
NM_001278531	C6orf70			NR_027285	FLVCR1-AS1
NM_033644	FBXW11			NM_016144	COMMD10
NM_024629	MLF1IP			NM_024568	CHD1L
NM_006401	ANP32B			NM_018356	C5orf22
NM_001165416	LDHA			NM_031490	LONP2
NM_004599	SREBF2			NR_045277	NACA
NM_001146273	TMEM64			NM_173824	C3orf38
NR_046234	WDR92			NM_001276249	LDLRAD4
NM_001199480	ZSCAN9			NR_026805	LINC00271
NM_001204126	LRMP			NM_001193515	SLC30A6
NM_020362	PITHD1			NM_004599	SREBF2
NM_001130475	THAP5			NM_016167	NOL7
NM_001202556	CD44			NM_145290	GPR125
NM_016065	MRPS16			NM_153634	CPNE8
NM_017935	BANK1			NM_001271685	SLC35A3
NM_001142498	SIRT1			NM_006991	ZNF197
NM_004447	EPS8			NM_001003697	ATP5J
NM_052937	PCMTD1			NM_001177664	RIF1
NM_024330	SLC27A3			NR_073496	ESR2
NM_007187	WBP4			NM_177438	DICER1
NM_001256405	KDM2A			NM_002835	PTPN12
NM_001144062	COPB1			NM_006098	GNB2L1
NR_046609	HOXA-AS4			NM_032852	ATG4C
NM_022786	ARV1			NM_018167	BTBD7
NM_017846	TRNAU1AP			NM_020928	ZSWIM6
NM_015475	FAM98A			NM_001012664	SLC3A2
NM_015132	SNX13			NM_170676	MEIS2
NM_172004	CLECL1			NR_027840	FYTTD1
NM_001024855	ZNF197			NM_014857	RABGAP1L
NM_001199772	PSMA5			NM_004893	H2AFY
NM_001278478	RUNX2			NM_001256405	KDM2A
NM_001144382	PLCL2			NM_001135674	SMIM19
NM_007106	UBL3			NM_198395	G3BP1
NM_001171888	FGFR1OP2			NM_003688	CASK
NM_015123	FRMD4B			NM_001113496	2009-09-01
NM_018951	HOXA10			NM_001130845	BCL6
NM_031461	CRISPLD1			NM_015268	DNAJC13
NM_017412	FZD3			NM_001099223	IFT74
NM_001008396	WDHD1			NR_024080	ACP1
NM_001144766	DNAJC7			NM_021958	HLX
NM_013374	PDCD6IP			NM_173562	KCTD20
NM_001243120	SKP2			NM_181342	FKBP7
NR_027277	LOC344967			NM_015295	SMCHD1
NM_152756	RICTOR			NM_013352	DSE
NM_001267618	ARPP21			NM_021144	PSIP1
NM_002298	LCP1			NM_181671	PITPNC1
NM_014639	TTC37			NM_003390	WEE1
NM_001043229	METTL12			NM_018403	DCP1A
NM_018464	CISD1			NM_058176	HDAC9
NM_016293	BIN2			NM_203406	MBLAC2
NM_022769	CRTC3			NM_014960	ARSG
NM_018062	FANCL			NM_153188	TNPO1
NM_016207	CPSF3			NM_013410	AK4
NM_002072	GNAQ			NM_003192	TBCC
NM_001553	IGFBP7			NM_004396	DDX5
NM_014708	KNTC1			NM_006527	SLBP
NM_172359	CD46			NR_026891	FLJ10038
NM_004226	STK17B			NM_007008	RTN4
NM_006955	ZNF33B			NM_016396	CTDSPL2
NM_181838	UBE2D2			NM_001005751	FAM21A
NM_182515	ZNF714			NM_198399	ARPP21
NM_001130105	COL4A3BP			NM_012093	AK5
NM_002268	KPNA4			NM_018164	ASUN
NM_199243	GPR150			NM_002214	ITGB8
NM_001136040	CPSF7			NM_016115	ASB3
NM_001195626	MLLT10			NR_038381	TSC22D1-AS1
NM_207038	TCF12			NM_001256	CDC27
NM_001001661	ZNF425			NM_014315	KLHDC2
NM_021156	TMX4			NM_001102669	RRAS2
NM_001130688	HMGB2			NM_006111	ACAA2
NM_020773	TBC1D14			NM_025134	CHD9
NM_002270	TNPO1			NM_052937	PCMTD1
NM_015384	NIPBL			NM_001080512	BICC1
NM_020782	KLHL42			NM_001199463	PDCD2
NM_173208	TGIF1			NM_001014380	KATNAL1
NM_001144923	TTC26			NM_178833	SLC9B2
NM_001025593	ARFIP1			NM_020232	PSMG2
NM_181523	PIK3R1			NM_032626	RBBP6
NM_001004056	GRK4			NM_001145337	MDM2
NM_004926	ZFP36L1			NM_001145293	NGLY1
NM_182625	GEN1			NM_013341	OLA1
NM_014335	EID1			NM_033389	SSH2
NM_016199	LSM7			NM_001270529	RNF111
NM_001194995	C12orf65			NM_001142498	SIRT1
NR_037845	LOC100506023			NM_001185077	ARHGDIA
NM_024899	CEP76			NM_015541	LRIG1
NR_037607	UCHL5			NM_001166686	PFKM
NM_015116	LRCH1			NR_034171	EIF3J-AS1
NM_004119	FLT3			NM_016417	GLRX5
NM_001142316	LMO2			NM_015331	NCSTN
NM_018131	CEP55			NM_152309	PIK3AP1
NM_004272	HOMER1			NM_001098802	CEP78
NM_017890	VPS13B			NM_001168388	CITED2
NM_182977	NNT			NM_012460	TIMM9
NM_021067	GINS1			NM_001199183	ATP2C1
NM_002791	PSMA6			NM_032300	TCHP
NM_006874	ELF2			NM_014504	RABGEF1
NR_023390	LINC00476			NM_001040158	H2AFY
NR_073113	LOC100652772			NM_198041	NUDT6
NM_152879	DGKD			NR_073108	KLF7
NM_014908	DOLK			NM_138436	SMIM19
NR_015375	FLJ35024			NM_178812	MTDH
NM_018976	SLC38A2			NM_001007068	SDCBP
NM_003715	USO1			NM_000370	TTPA
NM_016442	ERAP1			NM_020362	PITHD1
NM_022341	PDF			NM_006502	POLH
NM_001083607	PTCH1			NM_024683	TEFM
NM_001244898	PTBP3			NM_001201965	ASB3
NR_073478	IKZF5			NM_001042473	ACBD5
NM_001099224	IFT74			NM_001164390	RAPGEF6
NM_004757	AIMP1			NR_028138	LINC00936
NM_006452	PAICS			NM_001164213	LRCH1
NM_032314	COQ5			NM_018369	DEPDC1B
NM_001688	ATP5F1			NR_027038	MBNL1-AS1
NM_014898	ZFP30			NM_001136140	CMPK1
NM_004232	SOCS6			NM_001948	DUT
NM_174943	C14orf178			NM_014240	LIMD1
NM_018256	WDR12			NM_001202464	ZMYND11
NR_026812	RUNX1-IT1			NM_001017416	USP1
NR_024484	LINC00909			NR_002315	H3F3AP4
NM_002350	LYN			NM_177974	CASC4
NM_001270680	MCU			NM_003750	EIF3A
NM_130395	WRNIP1			NM_001134937	FIP1L1
NR_024388	NCBP2-AS2			NM_023000	ARID4A
NM_002358	MAD2L1			NM_001007527	LMBRD2
NM_001005474	NFKBIZ			NM_018717	MAML3
NM_000633	BCL2			NM_025158	RUFY1
NR_039984	LOC729506			NM_173210	TGIF1
NM_001161726	PPP2R5C			NM_182515	ZNF714
NM_019091	PLEKHA3			NM_024551	ADIPOR2
NM_203464	AK4			NM_004232	SOCS6
NM_024790	CSPP1			NM_001243288	PVRL3
NM_177438	DICER1			NR_036595	LOC440600
NM_001127358	PHTF2			NM_001745	CAMLG
NM_007190	SEC23IP			NR_073171	OVCH1-AS1
NM_020928	ZSWIM6			NM_016824	ADD3
NR_038458	TOB1-AS1			NM_005731	ARPC2
NM_001277291	ZNF891			NM_015989	CSAD
NR_036659	ZFAS1			NM_016195	KIF20B
NM_001198783	POU2F1			NR_028491	TMEM41B
NM_012408	ZMYND8			NR_046262	LOC646719
NM_001259	CDK6			NM_006243	PPP2R5A
NM_012123	MTO1			NM_001145445	SCAF4
NM_001166254	TBXAS1			NM_020854	KIAA1468
NM_014824	FCHSD2			NM_004109	FDX1
NM_014847	UBAP2L			NM_052865	MGME1
NM_001130481	VRK2			NM_003703	NOP14
NM_032506	KIAA1841			NM_012073	CCT5
NR_040012	SPAG5-AS1			NM_181673	OGT
NM_001679	ATP1B3			NM_001244990	PPP1R12A
NM_014836	RHOBTB1			NM_001114093	LSM14A
NM_194282	LIN54			NM_014350	TNFAIP8
NM_001514	GTF2B			NM_005901	SMAD2
NM_207521	RTN4			NM_001079525	PAICS
NM_153341	RNF19B			NM_014377	DNAJC2
NM_000082	ERCC8			NM_005848	DENND4A
NM_001455	FOXO3			NM_080592	ATRAID
NM_020931	KIAA1586			NM_173515	CNKSR3
NM_030762	BHLHE41			NM_017922	PRPF39
NM_016495	TBC1D7			NM_001142416	AIMP1
NM_001199984	NDUFS1			NM_001127395	METTL21A
NM_016290	UIMC1			NM_001204056	ANKRD12
NM_006164	NFE2L2			NM_001160147	DDHD1
NM_015279	TBC1D30			NM_001177665	RIF1
NR_036498	LOC388906			NM_001251991	GMNN
NM_001134831	AHI1			NM_005544	IRS1
NM_001113361	TBC1D14			NM_002336	LRP6
NM_033546	MYL12B			NM_001018056	VLDLR
NM_144726	RNF145			NM_005772	RCL1
NM_003875	GMPS			NM_134424	RAD52
NM_001256270	KIF22			NM_001814	CTSC
NM_001207015	PTPRR			NM_001005474	NFKBIZ
NM_001174167	SYK			NM_001244190	KIAA0586
NM_198557	RBM43			NM_003941	WASL
NM_017668	NDE1			NM_001762	CCT6A
NR_102697	LAMTOR5-AS1			NM_001174167	SYK
NM_001199942	DOPEY1			NM_018211	RAVER2
NM_005722	ACTR2			NM_023929	ZBTB10
NM_001277814	YTHDF3			NM_003123	SPN
NM_015344	LEPROTL1			NM_152441	FBXL14
NR_024586	LOC100216545			NM_020890	KIAA1524
NM_147185	AKAP9			NR_024526	ARL6IP6
NM_017744	ST7L			NM_033647	HELB
NM_001134878	KIF9			NM_020320	RARS2
NM_021222	PRUNE			NM_001085367	ZNF655
NM_014462	LSM1			NR_003038	SNHG5
NM_080649	APEX1			NM_153207	AEBP2
NM_007139	ZNF92			NM_018362	LIN7C
NR_036464	FBXL5			NM_002209	ITGAL
NR_024557	WAC			NM_052985	IFT122
NM_175732	PTPMT1			NM_016272	TOB2
NM_004396	DDX5			NM_024770	METTL8
NM_032464	LAT2			NM_198557	RBM43
NM_001103146	GIGYF2			NM_006963	ZNF22
NM_003799	RNMT			NM_002184	IL6ST
NM_198038	NUDT9			NM_001114184	MTRF1L
NM_183323	PAIP1			NM_001660	ARF4
NM_006461	SPAG5			NM_001083606	PTCH1
NR_028102	THUMPD2			NM_001173525	TROVE2
NM_001143905	C12orf65			NM_001130009	GEN1
NM_003709	KLF7			NM_001143957	GPR63
NM_032776	JMJD1C			NM_005880	DNAJA2
NM_194247	HNRNPA3			NM_013375	ABT1
NM_212543	B4GALT4			NM_012484	HMMR
NM_005327	HADH			NM_017831	RNF125
NM_006526	ZNF217			NM_012426	SF3B3
NM_001199621	NCOA7			NM_001127232	AUTS2
NM_020119	ZC3HAV1			NR_036605	GGPS1
NM_033402	LRRCC1			NM_003095	SNRPF
NM_005499	UBA2			NM_003134	SRP14
NM_178276	SERINC5			NM_003244	TGIF1
NM_016023	OTUD6B			NM_198486	RPL7L1
NM_004863	SPTLC2			NM_031262	HNRNPK
NM_001242851	RNF146			NR_003605	ZFAS1
NM_014994	MAPKBP1			NM_015942	MTERFD1
NM_001497	B4GALT1			NM_018590	CSGALNACT2
NM_022098	XPNPEP3			NM_001164097	VCAN
NM_018343	RIOK2			NM_001010853	PM20D2
NM_144581	L3HYPDH			NR_102752	LOC100506639
NM_016337	EVL			NM_004866	SCAMP1
NM_016274	PLEKHO1			NM_016589	TIMMDC1
NM_001256163	BIRC2			NM_080491	GAB2
NM_001126051	HDGF			NM_134428	RFX3
NR_046552	RNASEH2B-AS1			NM_001102592	HENMT1
NM_005444	RQCD1			NM_015230	ARAP2
NM_001007257	PRDM2			NM_022342	KIF9
NR_036435	RSRC2			NM_007086	WDHD1
NM_001163436	TBCK			NM_022845	CBFB
NR_003930	PTCHD3P1			NM_033055	HIAT1
NM_013233	STK39			NM_015355	SUZ12
NM_001243253	TIGD6			NM_153695	ZNF367
NM_004995	MMP14			NM_172316	MEIS2
NR_038373	DNAJC9-AS1			NM_005744	ARIH1
NR_002599	SNHG6			NM_080836	STK35
NM_012207	HNRNPH3			NM_001278281	GLT8D1
NM_006364	SEC23A			NM_006955	ZNF33B
[truncated: 1,028 more rows]

## Sheet: SEM wt MLL
Gene Isoform (unique TSS) (1764)	Gene name (1614 unique)
NM_018840	C20orf24
NM_001204090	COX16
NM_006862	TDRKH
NM_001080404	ZNF878
NM_138402	SP140L
NM_003764	STX11
NR_036503	PRKCQ-AS1
NM_002726	PREP
NR_026963	TTC28-AS1
NM_183416	KIF1B
NM_020414	DDX24
NR_037652	ST20
NM_001040616	LINS
NM_024783	AGBL2
NM_013302	EEF2K
NM_022550	XRCC4
NM_003149	STAC
NM_001802	CDR2
NM_014480	ZNF544
NM_001002259	CAPRIN2
NM_015113	ZZEF1
NM_145115	ZSCAN25
NM_080792	SIRPA
NM_022744	C16orf58
NM_213632	MROH8
NM_181794	PKIB
NM_145804	ABTB2
NM_015914	TXNDC11
NM_001201334	GCFC2
NR_022007	PMS2P4
NM_176783	PSME1
NM_000408	GPD2
NM_001243186	PIM1
NR_038956	LOC100506714
NM_003274	TRAPPC10
NM_005116	SLC23A2
NM_001018159	NAE1
NM_001080	ALDH5A1
NM_000367	TPMT
NM_014313	TMEM50A
NM_003876	TMEM11
NM_015549	PLEKHG3
NM_018124	RFWD3
NM_004566	PFKFB3
NM_001033873	SMAGP
NM_176806	MOCS2
NM_012465	TLL2
NM_001018054	LRP8
NM_001135179	ZDHHC3
NM_024845	NAA60
NM_001128849	SMARCA4
NM_001077416	TMEM231
NM_134421	HPCAL1
NM_013392	NRBP1
NM_001202476	UBE2E1
NM_138492	PRELID2
NM_022763	FNDC3B
NM_003335	UBA7
NM_001042600	MAP4K1
NM_001173975	TCTN1
NM_173618	INO80E
NM_000097	CPOX
NM_001109689	ZNF250
NM_021908	ST7
NM_004873	BAG5
NM_001114752	CD55
NM_016946	F11R
NM_152652	ZNF48
NM_174914	UGT3A2
NM_025208	PDGFD
NM_199050	C2CD2
NM_174899	FBXO36
NM_002977	SCN9A
NM_014892	SCAF8
NM_175872	ZNF792
NM_206949	IFI27L1
NM_007308	SNCA
NM_014314	DDX58
NM_023936	MRPS34
NM_001172897	CAV1
NM_001099415	POM121C
NR_024552	CALHM2
NM_005476	GNE
NM_016234	ACSL5
NM_000585	IL15
NM_001195604	SEPHS1
NM_003132	SRM
NM_001080450	BEND3
NM_001278210	NUP153
NM_003365	UQCRC1
NM_001206710	PRKAG1
NM_005429	VEGFC
NM_005171	ATF1
NM_001042410	ANKZF1
NM_000024	ADRB2
NM_001321	CSRP2
NM_001171137	STRBP
NM_017640	LRRC16A
NM_001144881	PRICKLE1
NM_001162862	COX11
NM_001199803	CENPO
NM_001834	CLTB
NM_178509	STXBP4
NR_027052	THAP7-AS1
NM_145910	NEK11
NM_001184937	EPB41L5
NM_153747	PIGC
NM_001199758	MTHFS
NM_018440	PAG1
NM_018436	ALLC
NM_001195799	LDLR
NM_007043	KRR1
NM_007080	LSM6
NR_103527	LOC441242
NM_025149	ACSF2
NM_024707	GEMIN7
NM_005646	TARBP1
NM_001142288	EMC8
NM_001040665	STEAP2
NM_014230	SRP68
NM_001114619	MGAT1
NM_001112734	ZSCAN30
NM_001128174	UGT8
NR_033488	ABHD16A
NM_020831	MKL1
NM_003705	SLC25A12
NM_018593	SLC16A10
NM_016565	COA4
NM_021244	RRAGD
NM_006362	NXF1
NM_001178077	ASNS
NM_032793	MFSD2A
NM_024708	ASB7
NM_001270520	DAAM1
NM_001170693	CAGE1
NM_002629	PGAM1
NM_001128213	WDSUB1
NM_001015048	BAG5
NM_012399	PITPNB
NR_036520	LOC100287042
NM_032898	CEP19
NM_001018138	NME2
NM_000694	ALDH3B1
NM_020918	GPAM
NM_001136530	SERPINE2
NM_001242903	AKAP1
NM_001865	COX7A2
NM_001080951	PLAGL1
NM_001256679	KIAA0391
NM_001257281	DIS3L2
NM_032861	SERAC1
NM_001190233	DNAJC19
NM_001278237	TMEM5
NM_017621	ALKBH4
NR_024117	MSTO2P
NM_015676	TMEM251
NM_030810	TXNDC5
NM_145858	CRYZL1
NR_045585	SDF2
NM_001256054	C9orf72
NM_001779	CD58
NM_183235	RAB27A
NM_199337	TMEM179B
NM_004645	COIL
NM_001170588	HHAT
NM_004223	UBE2L6
NM_032890	DISP1
NM_032881	LSM10
NM_174887	IFT20
NM_024119	DHX58
NM_021623	PLEKHA2
NM_174893	C17orf49
NM_181472	CMTM7
NM_001145861	POP1
NR_037157	BVES-AS1
NM_031924	RSPH3
NM_005789	PSME3
NM_177988	MRPL47
NM_005077	TLE1
NM_022832	USP46
NM_153268	PLCXD2
NM_033168	B3GALNT1
NM_002461	MVD
NM_024315	TMEM243
NR_015433	LOC93622
NM_001146104	PARP9
NR_034120	LOC646329
NM_001017369	MSMO1
NM_004238	TRIP12
NM_199363	TPD52L2
NM_145206	VTI1A
NM_001146103	PARP9
NM_022105	DIDO1
NM_014065	ASTE1
NM_001163391	ZSCAN12
NM_015276	USP22
NM_004969	IDE
NM_001271602	HERC3
NM_017542	POGK
NM_017426	NUP54
NM_021215	RPRD1B
NM_001761	CCNF
NM_198990	NAPEPLD
NM_153260	LRRC57
NM_139048	HLTF
NM_001099673	C8orf59
NM_003607	CDC42BPA
NM_001079882	PRKD2
NM_022828	YTHDC2
NM_001008237	TTC32
NM_001270464	ST3GAL3
NM_001008695	THAP7
NM_001207039	ETV7
NM_145911	ZNF23
NM_015004	EXOSC7
NM_152549	CCDC112
NM_001037637	BTF3
NM_001258221	KCTD1
NM_001146008	SLCO5A1
NM_198591	BSG
NM_006100	ST3GAL6
NM_014153	ZC3H7A
NM_001256513	SSBP1
NM_020827	KIAA1430
NM_019069	WDR5B
NM_001267806	PAAF1
NM_032818	ARHGEF39
NM_032875	FBXL20
NM_020700	PPM1H
NM_005759	ABI2
NM_153713	LIX1L
NM_203458	NOTCH2NL
NM_001242936	FAM47E
NM_018387	STRBP
NM_001037582	SCD5
NM_001184748	PAFAH1B2
NM_020319	ANKMY2
NM_001015887	IGSF11
NM_001198533	OXR1
NM_021937	EEFSEC
NM_001085471	FOXN3
NM_005903	SMAD5
NM_001167675	CADM2
NM_001172828	YTHDF2
NM_024045	DDX50
NM_006839	IMMT
NM_016039	C14orf166
NM_178126	FAM134C
NM_013402	FADS1
NM_017657	AFTPH
NM_001127216	GFI1
NM_001276373	USF1
NM_032595	PPP1R9B
NM_001040444	PHF11
NM_003893	LDB1
NM_003769	SRSF9
NM_133368	RSPRY1
NM_001008541	MXI1
NM_001141947	CCDC66
NM_033276	XRCC6BP1
NM_005263	GFI1
NM_001202438	C10orf137
NM_152731	BEND6
NM_001242914	ZFAND6
NR_026693	ZNF487P
NM_007282	RNF13
NM_004035	ACOX1
NM_006613	GRAP
NR_077235	C4orf46
NM_001128159	VPS53
NM_001261461	NFE2
NM_001012967	DDX60L
NM_001198844	RBM4
NM_001150	ANPEP
NM_201551	NELL1
NR_037888	LOC100507266
NR_015381	TP53TG1
NM_001276342	C18orf8
NM_001136139	TCF3
NM_003503	CDC7
NM_007217	PDCD10
NM_031480	RIOK1
NM_015115	DCUN1D4
NM_001261384	UEVLD
NR_003698	FAHD2CP
NM_014886	NSA2
NM_018264	TYW1
NM_014106	ZNF770
NM_001258326	SFI1
NR_026544	PCED1B-AS1
NM_001193425	SUV39H2
NM_007350	PHLDA1
NM_001130438	SPTAN1
NM_213620	ATP6V1H
NM_025163	PIGZ
NM_000411	HLCS
NM_019042	PUS7
NM_020425	SMIM8
NM_012072	CD93
NM_001142621	TGFBRAP1
NM_012255	XRN2
NM_017811	UBE2R2
NM_152478	ZNF583
NM_001098414	ZNF621
NM_002180	IGHMBP2
NM_004539	NARS
NM_001134456	NXPE3
NM_006711	RNPS1
NM_002512	NME2
NM_001242902	AKAP1
NM_018989	RBM27
NM_201403	MOB3C
NM_001025300	RAB12
NM_153645	NUP50
NM_001349	DARS
NM_001167929	IL1RAP
NM_153464	ILF3
NM_014876	JOSD1
NM_152132	PSMA3
NM_001083535	CEP57L1
NR_103482	LOC101559451
NR_002330	ST7-AS1
NM_080667	CCDC104
NM_024573	C6orf211
NM_030769	NPL
NM_020992	PDLIM1
NM_198526	ZNF710
NM_152667	NANP
NM_015036	ENDOD1
NR_037175	LOC100507463
NM_015049	TRAK2
NM_014254	TMEM5
NM_006755	TALDO1
NM_015204	THSD7A
NM_005533	IFI35
NM_005022	PFN1
NM_152912	MTIF3
NM_001080497	MEGF9
NM_022730	COPS7B
NM_016146	TRAPPC4
NM_144599	NIPA1
NM_006948	HSPA13
NM_001029860	FBXO43
NM_001256402	ELOVL1
NM_001014811	ME3
NM_000287	PEX6
NM_004782	SNAP29
NM_005002	NDUFA9
NM_018158	SLC4A1AP
NM_005261	GEM
NM_032167	SNX29
NM_007027	TOPBP1
NM_006422	AKAP3
NM_024940	DOCK5
NM_001166262	MTIF3
NM_002796	PSMB4
NM_153322	PMP22
NM_014657	TTI1
NM_001128931	NAF1
NM_025196	GRPEL1
NM_014735	PHF16
NM_004753	DHRS3
NM_032319	PRADC1
NM_001040138	CKLF
NM_015455	CNOT6
NR_033850	WDR11-AS1
NM_020830	WDFY1
NM_005645	TAF13
NM_032184	SYDE2
NM_001171811	GBA
NM_005399	PRKAB2
NM_153042	KDM1B
NM_016510	SCLY
NM_016505	ZCCHC17
NM_001242339	PFKP
NM_006441	MTHFS
NM_012098	ANGPTL2
NM_014938	MLXIP
NM_001243372	CLCN3
NM_000022	ADA
NM_001242498	MIF4GD
NM_000903	NQO1
NM_153035	TCEANC2
NM_006813	PNRC1
NM_006406	PRDX4
NM_003899	ARHGEF7
NR_037894	ZNF670-ZNF695
NM_001135095	FNDC3B
NM_213601	TMED8
NM_000520	HEXA
NR_046683	ST3GAL6-AS1
NM_015660	GIMAP2
NM_001193655	C17orf62
NM_006304	SHFM1
NM_145648	SLC15A4
NM_014341	MTCH1
NM_016622	MRPL35
NM_180977	PPP2R5D
NM_001042702	DFNB59
NM_020313	CIAPIN1
NM_181746	CERS2
NM_002097	GTF3A
NR_036497	LPP-AS2
NM_014755	SERTAD2
NM_001166038	ZNF260
NM_020983	ADCY6
NM_133474	ZNF721
NR_073458	TMEM220-AS1
NR_029410	LOC389765
NM_001085454	GIT1
NM_001184938	EPB41L5
NM_001254756	CYB5D2
NM_001243532	PDIK1L
NM_015425	POLR1A
NM_014628	MAD2L1BP
NM_000158	GBE1
NM_001093729	CCDC102B
NM_018146	RNMTL1
NM_058240	SLC8A3
NM_018279	TMEM19
NR_046227	CPB2-AS1
NM_001199514	TGIF2
NM_001011553	2007-09-01
NM_001243689	LETMD1
NM_030798	WBSCR16
NM_001198842	CCT2
NM_017754	UHRF1BP1
NM_015070	ZC3H13
NM_020225	STOX2
NR_046296	BLOC1S2
NM_001080416	MYBL1
NM_032320	BTBD10
NM_004730	ETF1
NR_102376	TOPORS-AS1
NM_018115	SDAD1
NR_045680	HEIH
NM_012236	SCMH1
NM_199073	NDUFAF3
NM_001172712	SP3
NM_001199830	HPSE
NM_001161779	PDP1
NM_001198910	CCDC169-SOHLH2
NR_038351	ENO1-AS1
NM_145702	TIGD1
NM_021194	SLC30A1
NM_001256478	CMPK2
NR_034006	LOC100132352
NM_001001925	MTUS1
NM_014740	EIF4A3
NM_002605	PDE8A
NM_022456	RAB3IP
NM_001076781	ZNF391
NM_019100	DMAP1
NM_014649	SAFB2
NM_018325	C9orf72
NM_181847	AMIGO2
NM_015038	KIAA0754
NM_003795	SNX3
NM_057159	LPAR1
NM_032765	TRIM52
NM_001105513	TTC21A
NM_000282	PCCA
NM_004843	IL27RA
NM_001146095	FAN1
NM_001136224	RCOR3
NM_001244973	NRP1
NM_007359	CASC3
NM_020154	EMC7
NM_000267	NF1
NM_015120	ALMS1
NM_015459	ATL3
NM_201443	TEAD4
NM_001861	COX4I1
NM_139322	ATRN
NM_003729	RTCA
NM_002793	PSMB1
NR_027410	GOLGA8B
NM_032326	TMEM175
NR_024125	ATP1A1OS
NM_031420	MRPL9
NM_006553	SLMO1
NM_030641	APOL6
NM_152342	CDYL2
NM_020791	TAOK1
NM_001242640	BRCC3
NM_018067	MAP7D1
NR_046648	HLTF-AS1
NM_001174157	ZFAT
NM_014930	ZNF510
NM_022458	LMBR1
NM_002689	POLA2
NM_004741	NOLC1
NM_005030	PLK1
NM_001128305	PLSCR4
NM_002439	MSH3
NM_005569	LIMK2
NM_024077	SECISBP2
NM_130781	RAB24
NM_006091	CORO2B
NM_006758	U2AF1
NM_015528	RNF167
NM_000056	BCKDHB
NM_003849	SUCLG1
NM_001139518	PRKRA
NM_019589	YLPM1
NM_024670	SUV39H2
NM_001919	ECI1
NM_005896	IDH1
NM_001083589	E2F5
NM_021964	ZNF148
NR_029411	LOC100133091
NM_138797	ANKRD54
NM_173497	HECTD2
NM_001017371	SP3
NM_001242413	PRKCQ
NM_006101	NDC80
NM_024646	ZYG11B
NM_001256424	GUCY1A2
NM_032367	ZBED3
NM_016299	HSPA14
NM_001005366	KDM2B
NM_005670	EPM2A
NM_001083953	THADA
NR_015378	ZNF674-AS1
NM_018269	ADI1
NM_001145158	HBS1L
NM_003791	MBTPS1
NM_001278168	CDK5RAP1
NR_027780	HMGXB4
NM_018230	NUP133
NM_001080121	PRNP
NM_001113378	FANCI
NR_026922	LOC150776
NR_073435	SNX4
NM_005907	MAN1A1
NM_007135	ZNF79
NM_016292	TRAP1
NM_004354	CCNG2
NM_024334	TMEM43
NM_012414	RAB3GAP2
NM_003157	NEK4
NM_031446	C18orf21
NR_045017	LETMD1
NM_021907	DTNB
NM_032501	ACSS1
NM_032180	FAM161A
NM_022804	SNURF
NM_006938	SNRPD1
NM_006807	CBX1
NM_181675	PPP2R2B
NM_033169	B3GALNT1
NM_024081	PRRG4
NM_001017420	ESCO2
NM_020189	ENY2
NM_004091	E2F2
NM_174942	GAS2L3
NR_051960	LINC00568
NM_014801	PCNXL2
NM_058190	FAM207A
NM_004060	CCNG1
NM_194313	KIF24
NM_001128430	SMARCAD1
NM_172193	KLHDC1
NM_052941	GBP4
NM_001243743	FANCC
NR_027436	LOC283788
NM_199415	UBOX5
NM_018114	DALRD3
NR_034027	CSTF3-AS1
NR_027107	MGC45800
NM_001261408	BCAR3
NM_014838	ZBED4
NR_023352	NMRK1
NM_001040202	PAQR3
NM_001080123	PRNP
NM_003263	TLR1
NM_033339	CASP7
NM_002673	PLXNB1
NM_001008393	C4orf46
NM_014641	MDC1
NM_018010	IFT57
NM_032334	UTP23
NM_182966	NEDD9
NM_001244735	TMEM126A
NM_201569	SMG7
NM_001136018	EPHX1
NM_018233	OGFOD1
NR_037654	MTHFS
NM_016360	TACO1
NR_026746	ZNF619
NM_001136528	SERPINE2
NM_181527	NAA20
NM_018157	RIC8B
NM_201267	NRP2
NM_001199515	TGIF2
NM_004930	CAPZB
NR_040113	ANKRD20A5P
NM_007249	KLF12
NM_020943	CWC22
NM_175623	RAB3IP
NM_004510	SP110
NM_005796	NUTF2
NR_024117	MSTO2P
NM_004810	GRAP2
NM_001206844	TGOLN2
NM_004423	DVL3
NM_172232	ABCA5
NM_005968	HNRNPM
NM_001184897	PHF8
NM_004229	MED14
NM_001040023	SIRPA
NR_024515	APLP2
NM_020733	HEG1
NM_004553	NDUFS6
NM_017857	SSH3
NM_032859	ABHD13
NM_001185127	VAMP4
NM_002733	PRKAG1
NM_015979	MED23
NM_001270409	LIN9
NM_181442	ADNP
NM_016075	VPS36
NM_003116	SPAG4
NR_036490	LOC284648
NM_025114	CEP290
NM_001261440	EXTL2
NM_022725	FANCF
NM_018714	COG1
NM_004330	BNIP2
NM_001033566	RHOT1
NM_148919	PSMB8
NM_058180	C21orf58
NR_026991	H1FX-AS1
NM_001253875	UXS1
NM_024631	MSANTD2
NM_005801	EIF1
NM_017940	NBPF1
NM_145307	RTKN2
NM_000067	CA2
NM_006282	STK4
NM_001139517	PRKRA
NR_027646	ATP1A1OS
NM_203318	MYO18A
NM_015939	TRMT6
NR_102756	LOC100996255
NM_017909	RMND1
NR_029388	LOC728407
NM_006015	ARID1A
NM_004453	ETFDH
NM_015705	SGSM3
NM_001258039	SPRY1
NM_014028	OSTM1
NM_052844	WDR34
NM_001256681	KIAA0391
NM_001243752	C7orf49
NM_024684	AAMDC
NM_001111067	ACVR1
NM_178231	ICA1L
NM_020774	MIB1
NM_177995	PTPDC1
NM_003631	PARG
NM_001017926	ZHX1
NM_020529	NFKBIA
NM_032027	TM2D1
NM_007375	TARDBP
NM_032582	USP32
NM_001145549	TXNDC5
NM_032839	DIRC2
NM_014846	KIAA0196
NM_003355	UCP2
NM_001168648	CNKSR2
NM_004339	PTTG1IP
NM_001164811	PET117
NM_001166261	MTIF3
NM_130439	MXI1
NM_001207038	ETV7
NM_018465	PLGRKT
NM_005151	USP14
NM_018044	NSUN5
NM_080927	DCBLD2
NM_001131028	ATG10
NM_001975	ENO2
NM_020141	TMEM167B
NM_173464	L3MBTL4
NM_001184977	UQCC
NM_006578	GNB5
NM_006784	WDR3
NM_000052	ATP7A
NM_001243719	RAB6A
NM_005836	HRSP12
NM_014282	HABP4
NM_017523	XAF1
NM_001199563	BVES
NM_024867	SPEF2
NR_034118	NDUFA6-AS1
NM_012383	OSTF1
NM_005915	MCM6
NM_213599	ANO5
NM_002890	RASA1
NM_030919	FAM83D
NM_001040438	C6orf48
NM_019891	ERO1LB
NM_018292	QRSL1
NM_012279	ZNF346
NM_001130079	MOV10
NM_024871	MAP6D1
NM_001004316	LEKR1
NM_005626	SRSF4
NM_001130446	C10orf131
NM_001144769	DST
NM_001253830	PTPDC1
NM_001242758	HLA-A
NM_002234	KCNA5
NR_027049	ZNF788
NR_002936	TOB2P1
NM_003690	PRKRA
NM_004862	LITAF
NM_001135771	RPN2
NM_022739	SMURF2
NM_001098416	HDAC7
NM_001293	CLNS1A
NM_019022	TMX3
NM_001098621	TMEM251
NR_033827	KDM4A-AS1
NR_045644	SMARCAD1
NM_016732	RALY
NM_134262	RORA
NM_152562	CDCA2
NM_030937	CCNL2
NM_170783	ZNRD1
NR_046322	LOC285033
NM_001111047	CCNA1
NM_014175	MRPL15
NM_133367	PAQR8
NM_018332	DDX19A
NM_031439	SOX7
NM_017867	C4orf27
NM_030915	LBH
NM_018462	BRK1
NR_103476	RUFY2
NM_052928	SMYD4
NM_001130140	ERAP2
NM_020820	PREX1
NM_003253	TIAM1
NM_020640	DCUN1D1
NM_024037	AUNIP
NM_017969	IWS1
NM_001136574	LANCL1
NM_024942	C10orf88
NM_144664	FAM76B
NM_025090	USP36
NM_014051	TMEM14A
NM_133496	SLC30A7
NM_001923	DDB1
NM_015433	METTL21B
NM_001193334	WLS
NM_001191	BCL2L1
NM_178450	2003-03-01
NM_018254	RCOR3
NM_203397	MBLAC1
NM_194292	SASS6
NM_001539	DNAJA1
NM_001134420	CDC7
NM_145869	ANXA11
NM_001254755	CYB5D2
NM_002388	MCM3
NM_001033925	TIAL1
NM_001195249	APTX
NM_153638	PANK2
NM_001204076	KATNA1
NM_001190996	ARPC1A
NM_001130929	C7orf73
NM_001172677	ZNF607
NM_001039675	UNC45A
NR_046360	FAM49B
NM_001199291	HSD17B4
NM_016048	ISOC1
NR_024582	JPX
NM_023018	NADK
NM_018559	KIAA1704
NM_001272012	ITPRIP
NM_001256399	ELOVL1
NM_145261	DNAJC19
NM_032810	ATAD1
NM_001105	ACVR1
NM_001999	FBN2
NM_001252393	TNIP1
NR_027129	C21orf67
NM_138468	ICA1L
NM_001242409	GAREM
NR_027624	BZW2
NM_032569	GLYR1
NM_004688	NMI
NM_017694	MFSD6
NM_004482	GALNT3
NM_014788	TRIM14
NM_001170580	HHAT
NM_152663	RALGPS2
NM_005678	SNURF
NM_001744	CAMK4
NM_001122	PLIN2
NM_001042429	FAM98B
NM_001122752	SERPINI1
NR_037897	SAP30L-AS1
NR_033759	ATP5L
NM_080546	SLC44A1
NM_001270410	LIN9
NM_031229	RBCK1
NM_001136540	APOL1
NM_001128844	SMARCA4
NM_032325	EIF1AD
NM_001901	CTGF
NM_018370	DRAM1
NM_078483	SLC36A1
NM_175856	CHSY3
NM_001039690	CHTF8
NM_001001664	SPOPL
NM_000857	GUCY1B3
NM_001204747	RFC1
NM_003878	GGH
NM_001167595	AMACR
NM_213619	ATP6V1H
NM_001256172	ZNF85
NM_004161	RAB1A
NM_017706	WDR55
NR_033230	SMPD4
NM_012259	HEY2
NM_014752	SPCS2
NM_015352	POFUT1
NM_174909	TMEM167A
NM_014317	PDSS1
NM_152999	STEAP2
NR_033847	FLJ37035
NM_014586	HUNK
NM_006187	OAS3
NM_207118	GTF2H5
NM_004376	COX15
NM_001130447	HAUS2
NR_103718	LINC00528
NM_001042717	GTPBP10
NM_017810	ZSCAN32
NM_004267	CHST2
NM_002766	PRPSAP1
NM_032590	KDM2B
NM_203298	CHCHD1
NM_022753	S100PBP
NM_016930	STX18
NM_015630	EPC2
NM_170691	GFM2
NM_001146158	MOGS
NM_198159	MITF
NM_003609	HIRIP3
NM_032471	PKIB
NM_001172695	TSFM
NM_022371	TOR3A
NM_001164443	ANKRD31
NM_015599	PGM3
NM_032530	ZNF594
NM_031212	SLC25A28
NM_144608	HEXIM2
NM_016323	HERC5
NM_001199958	NDUFB5
NM_001099645	RPL22L1
NM_005702	ERAL1
NM_001008493	ENAH
NM_006833	COPS6
NM_001077349	ZNF682
NM_032775	KLHL22
NM_001142552	DCHS2
NM_001204880	UBE2D1
NR_015382	CD27-AS1
NM_032131	ARMC2
NM_015147	CEP68
NM_015342	PPWD1
NM_015938	NMD3
NM_001256763	FAM49B
NM_001204255	SCARB2
NM_014297	ETHE1
NM_006353	HMGN4
NM_022840	METTL4
NM_001197222	PDE4D
NR_027645	ATP1A1OS
NM_078481	CD97
NM_001190482	PCSK5
NM_006325	RAN
NM_001010915	PTPLAD2
NM_016185	HN1
NM_024666	AAGAB
NM_001253384	RPL15
NM_001142553	DCHS2
NM_032830	CIRH1A
NM_001547	IFIT2
NM_001080547	SPI1
NM_024630	ZDHHC14
NM_001136473	LITAF
NM_020734	RIMKLB
NM_003133	SRP9
NM_006710	COPS8
NM_002657	PLAGL2
NM_032795	RPUSD4
NM_015473	HEATR5A
NM_145012	CCNY
NM_001146096	FAN1
NM_001190442	CAST
NM_032574	DPY30
NM_001024680	FBXO48
NM_000943	PPIC
NM_032178	SLC7A6OS
NM_018946	NANS
NM_003170	SUPT6H
NM_001243299	APLP2
NM_002801	PSMB10
NM_020755	SERINC1
NM_001166698	FAM13C
NM_001042682	RERE
NM_015560	OPA1
NR_073121	UBE2W
NR_046292	MSTO1
NM_017631	DDX60
NM_001130067	TRIM2
NM_001162384	ARHGEF2
NM_001145065	CCSER1
NM_014806	RUSC2
NM_004814	SNRNP40
NR_037713	RFFL
NM_001199022	CCP110
NM_006750	SNTB2
NM_014872	ZBTB5
NM_014214	IMPA2
NM_006561	CELF2
NM_001160708	POLR3B
NM_005897	IPP
NM_001113324	TEN1
NM_004703	RABEP1
NM_019555	ARHGEF3
NM_016641	GDE1
NM_014920	ICK
NM_001134433	AZI2
NM_000688	ALAS1
NM_001039569	AP1S3
NM_031216	SEH1L
NM_032592	ACCS
NM_014860	SUPT7L
NM_198236	ARHGEF11
NM_181471	RFC2
NM_022755	IPPK
NM_021137	TNFAIP1
NM_024627	C22orf29
NR_027662	SLC25A13
NM_001145083	ZNF619
NM_198578	LRRK2
NM_148907	OSBPL9
NM_001258454	TNIP1
NM_001272050	TK2
NM_006701	TXNL4A
NM_005392	PHF2
NM_001267607	ZNF248
NM_032521	PARD6B
NM_001033564	FAM229B
NM_145049	UBLCP1
NM_004850	ROCK2
NM_007202	AKAP10
NM_021809	TGIF2
NM_001256168	ZNF620
NM_018303	EXOC2
NM_014976	PDCD11
NM_001033056	GLUL
NM_018833	TAP2
NM_012139	SERGEF
NM_001243765	RABGAP1L
NM_018287	ARHGAP12
NM_014241	PTPLA
NM_001271833	DENND2D
NM_005338	HIP1
NM_001042440	CAST
NM_001628	AKR1B1
NR_024079	LINC00471
NM_001257239	ALG13
NM_017421	COQ3
NM_005802	TOPORS
NM_002868	RAB5B
NM_001102367	C14orf159
NR_036527	LOC100499484-C9ORF174
NM_021649	TICAM2
NM_001025107	ADAR
NM_005011	NRF1
NM_173685	NSMCE2
NM_001202549	SYNJ2BP-COX16
NM_001256413	HVCN1
NM_001278504	STT3A
NM_001387	DPYSL3
NM_000990	RPL27A
NM_007031	HSF2BP
NM_001271906	GSKIP
NM_022662	ANAPC1
NM_001193397	PPP2R4
NM_003848	SUCLG2
NM_003164	STX5
NM_014435	NAAA
NM_203380	ACSL5
NM_024896	ERMP1
NM_017896	GID8
NM_199344	SFT2D2
NM_032359	CMSS1
NR_102759	LOC100507602
NM_004723	ARHGEF2
NM_006631	ZNF266
NM_207661	ZC3H14
NM_002515	NOVA1
NM_153261	CNEP1R1
NM_001174130	SLC11A2
NM_000963	PTGS2
NM_000259	MYO5A
NR_040586	STAG3L4
NM_001142275	NIPA1
NM_001170414	TJP2
NM_019023	PRMT7
NM_032507	PGBD1
NM_013237	PRELID1
NM_080594	RNPS1
NM_000921	PDE3A
NM_007077	AP4S1
NM_015460	MYRIP
NM_004846	EIF4E2
NM_004513	IL16
NM_001243533	PDIK1L
NM_183239	GSTO2
NM_001105530	CAP1
NM_182538	SPNS3
NM_018668	VPS33B
NM_018365	MNS1
NM_182496	CCDC38
NM_001251969	SLC30A5
NM_024725	CCDC82
NM_000989	RPL30
NM_018945	PDE7B
NM_001252226	PLK2
NM_001037333	CYFIP2
NM_080826	ISM1
NM_173545	APLF
NM_018639	WSB2
NR_024566	ZNF271
NM_015050	FTSJD2
NM_001002019	PUS1
NM_001159860	ZNF583
NM_002490	NDUFA6
NM_001127215	GFI1
NM_001190764	TMEM238
NM_024635	NAA35
NM_021009	UBC
NM_018477	ACTR10
NM_006923	SDF2
NM_001145425	NR1D2
NM_032374	APOPT1
NM_001007027	ALG8
NM_019083	TRMT13
NM_015617	PYGO1
NM_005025	SERPINI1
NM_006994	BTN3A3
NM_001128620	PAK1
NM_001037494	DYNLL1
NM_001040100	SPTSSB
NM_014800	ELMO1
NM_000882	IL12A
NR_045637	BOLA3-AS1
NM_152749	ATXN7L1
NM_020375	C12orf5
NM_005013	NUCB2
NM_000179	MSH6
NM_000135	FANCA
NM_001199757	ST20
NM_001184970	PACSIN2
NM_001278196	ZBTB18
NM_001204353	SPOCK3
NM_001184721	GYG1
NR_046909	DENND5B-AS1
NM_001256339	NKX3-1
NM_006554	MTX2
NM_004872	TMEM59
NM_024607	PPP1R3B
NM_001185054	ADD2
NM_000262	NAGA
NM_007104	RPL10A
NM_144636	CHCHD4
NM_024610	HSPBAP1
NM_145246	FRA10AC1
NM_001039891	ZNF674
NM_002431	MNAT1
NM_004422	DVL2
NM_152649	MLKL
NM_139202	MLC1
NM_005792	MPHOSPH6
NR_024464	LINC00426
NM_194429	FGFR1OP
NM_001199163	PSMC5
NM_002493	NDUFB6
NM_005445	SMC3
NM_020920	CHD8
NM_001080415	U2SURP
NM_014265	ADAM28
NM_021826	FASTKD5
NM_024832	RIN3
NM_018310	BRF2
NM_004739	MTA2
NM_001032292	ZNF174
NM_170746	C11orf31
NR_024084	SAP30L
NM_005255	GAK
NM_032704	TUBA1C
NM_148894	BOD1L1
NM_001011663	PCGF6
NM_003045	SLC7A1
NM_025195	TRIB1
NR_024398	ZBED3-AS1
NM_001164579	C16orf52
NM_173039	AQP11
NM_182757	RNF144B
NM_178844	NLRC3
NM_030882	APOL2
NM_015151	DIP2A
NM_183387	EML5
NM_003352	SUMO1
NM_030961	TRIM56
NM_006430	CCT4
NM_025040	ZNF614
NM_015533	DAK
NM_182666	UBE2E1
NM_006387	CHERP
NM_152892	LRWD1
NR_052005	CD274
NM_001143990	WRAP53
NM_018004	TMEM45A
NM_030958	SLCO5A1
NM_001166417	SSX2IP
NM_032166	ATRIP
NM_003916	AP1S2
NM_001099626	MTFR1L
NM_006191	PA2G4
NM_006999	PAPD7
NM_004805	POLR2D
NM_001144942	RAB34
NM_001167672	LPP
NM_001191006	SRSF10
NM_024490	ATP10A
NM_001270381	XRRA1
NM_001126121	SLC25A19
NM_001013622	FAM53A
NM_001146105	PARP9
NM_001002257	LCLAT1
NM_003740	KCNK5
NM_001001521	UGP2
NM_033437	PDE5A
NM_001083113	ZGPAT
NM_182640	MRPS9
NM_006656	NEU3
NM_006327	TIMM23
NM_001252036	RAB5B
NM_054022	GOSR2
NR_102689	DHRS4L1
NM_152528	WDSUB1
NM_001135557	DYNC1I1
NM_006092	NOD1
NM_015177	DTX4
NM_001258417	ARHGAP20
NM_052969	RPL39L
NM_001193426	SUV39H2
NM_014679	CEP57
NM_181783	TMTC3
NM_018396	METTL2B
NM_001039355	SLC25A29
NR_024386	PLEKHM1P
NM_004612	TGFBR1
NM_003866	INPP4B
NM_014026	DCPS
NM_018013	SOBP
NM_005620	S100A11
NM_001199760	ST20-MTHFS
NM_153018	ZFP3
NM_023039	ANKRA2
NM_001145145	SLC1A5
NM_001257101	PCGF5
NM_025215	PUS1
NM_001204862	TCEB1
NM_001079520	DACT1
NM_005902	SMAD3
NM_016205	PDGFC
NM_014168	METTL5
NM_001098268	LIG4
NM_001270895	TRAPPC3
NM_005904	SMAD7
NM_017987	RUFY2
NM_018077	RBM28
NM_001079516	ASAH2B
NM_000136	FANCC
NM_021229	NTN4
NM_024776	PEAK1
NM_013245	VPS4A
NR_002329	ST7-OT4
NM_003080	SMPD2
NR_034080	USP3-AS1
NM_130850	BMP4
NR_028028	ITPRIPL2
NM_001256167	ZNF620
NR_023350	COPB2
NR_038341	STK4-AS1
NM_024946	FAM192A
NM_015252	EHBP1
NM_144578	MAPK1IP1L
NM_001198	PRDM1
NM_024572	GALNT14
NR_034082	LOC100130950
NM_020151	STARD7
NM_001102657	ZNF836
NM_001278253	PIP5K1B
NM_014430	CIDEB
NM_002396	ME2
NM_006530	YEATS4
NR_038251	DPH6-AS1
NM_017590	ZC3H7B
NM_014813	LRIG2
NM_018009	TAPBPL
NM_005739	RASGRP1
NM_012145	DTYMK
NM_001040146	CHTF8
NR_015434	LOC148413
NM_018224	COA1
NM_001033112	PAIP2
NM_001136135	RPL28
NM_025155	PAAF1
NM_014888	FAM3C
NM_033109	PNPT1
NM_153045	C9orf91
NM_033220	TRIM14
NM_001144958	EFCAB4B
NM_032730	RTN4IP1
NM_001170544	PGAM5
NM_003184	TAF2
NM_001146278	NCEH1
NM_017629	AGO4
NM_001136538	ACAD10
NM_080656	CDKN2AIPNL
NM_001145541	TCP11L1
NM_025125	TMEM254
NM_006785	MALT1
NM_181528	NAA20
NM_022977	ACSL4
NM_002834	PTPN11
NM_001025201	CHN1
NR_033972	LOC440028
NM_152411	ZNF786
NM_033395	KIAA1731
NM_172195	EIF2B4
NR_027451	LINC00657
NM_181581	DUS4L
NM_022566	MESDC1
NR_046385	SMG6
NM_000112	SLC26A2
NM_001243088	FOXM1
NM_001039697	SNAPC3
NM_173688	NKAIN3
NR_028302	LINC00883
NM_033313	CDC14A
NM_024952	C14orf159
NM_016203	PRKAG2
NM_002631	PGD
NM_024704	KIF16B
NM_006759	UGP2
NM_001185010	RNF4
NM_015285	WDR7
NM_001190456	CORO2B
NM_001254728	AP4S1
NM_001039844	ACBD7
NM_017917	PPP2R3C
NM_006322	TUBGCP3
NM_014337	PPIL2
NM_001153552	SCOC
NM_001144884	SLC30A7
NM_001277961	STIM1
NM_001198656	AKAP2
NM_152989	SOX5
NR_003291	ANKRD18DP
NM_205846	PRELID2
NM_001310	CREBL2
NM_004705	PRKRIR
NM_014444	TUBGCP4
NM_032485	MCM8
NM_005087	FXR1
NM_152945	RBM45
NM_001040284	PAPD5
NM_181747	ORC5
NM_005590	MRE11A
NM_017915	PARPBP
NM_001013703	EIF2AK4
NR_040599	LOC100505812
NM_205548	FAM151B
NR_027768	DPY19L2P2
NM_001206491	MAVS
NM_152551	SNRNP48
NR_026956	LINC00663
NM_018166	EVA1B
NM_022145	CENPK
NM_001278407	ANXA11
NM_006031	PCNT
NM_001949	E2F3
NM_014574	STRN3
NM_001198963	FKTN
NM_018159	NUDT11
NM_058004	PI4KA
NM_005437	NCOA4
NM_018036	ATG2B
NM_004394	DAP
NM_001130069	SUMF2
NM_147147	BVES
NM_178496	MB21D2
NM_138821	PAM
NM_002032	FTH1
NM_022918	TMEM135
NM_001028	RPS25
NM_005604	POU3F2
NM_017704	ANKRD49
NM_001144882	PRICKLE1
NR_002811	NPHP3-AS1
NM_144682	SLFN13
NM_032118	WDR54
NM_006914	RORB
NM_001135703	LRP12
NM_001193283	LEKR1
NM_031899	GORASP1
NM_006680	ME3
NM_018443	ZNF302
NM_170721	MSI2
NM_001135589	GDAP2
NM_152595	PGBD4
NM_001159736	BUD13
NM_213662	STAT3
NM_016480	PAIP2
NM_002800	PSMB9
NM_020312	COQ9
NM_033271	BTBD6
NR_040116	NSF
NM_001198993	NADK
NM_021136	RTN1
NM_001166294	SSX2IP
NM_006246	PPP2R5E
NM_022047	DEF6
NM_001085365	MZT2A
NM_173854	SLC41A1
NM_001388	DRG2
NM_016382	CD244
NM_001005339	RGS10
NM_198268	HIPK1
NM_018664	BATF3
NM_022484	TMEM168
NM_015156	RCOR1
NM_001018139	NME2
NM_004559	YBX1
NM_001099695	REPIN1
NR_026559	LRRC27
NR_024333	ILF3-AS1
NM_006068	TLR6
NM_001921	DCTD
NM_024424	WT1
NM_000122	ERCC3
NM_012289	KEAP1
NM_000345	SNCA
NM_001145646	APH1B
NM_001002020	PUS1
NM_012158	FBXL3
NR_026850	MTMR9LP
NM_173537	GTF2IRD2
NM_001015882	DNAJC25
NM_018246	CCDC25
NM_020754	ARHGAP31
NM_001261434	AARSD1
NM_030628	INTS5
NR_033799	NSFP1
NM_181079	IL21R
NM_001142386	PDK3
NM_014141	CNTNAP2
NM_001161780	PDP1
NM_021933	MIIP
NM_006888	CALM1
NM_004892	SEC22B
NM_005134	PPP4R1
NM_182557	BCL9L
NR_038926	PRKAG2-AS1
NM_199427	ZFP64
NM_017777	MKS1
NM_012345	NUFIP1
NM_001184	ATR
NR_038387	LINC00886
NM_001165418	SLC25A11
NM_001145725	LYAR
NM_003800	RNGTT
NM_019095	CRLS1
NM_003174	SVIL
NM_198524	TEX9
NM_182551	LCLAT1
NM_001070	TUBG1
NM_004531	MOCS2
NR_027262	HEXA-AS1
NM_198507	FAM174A
NM_032383	HPS3
NM_001166304	PIGX
NM_153015	TMEM74
NM_018339	RFK
NM_183227	RAB23
NM_006317	BASP1
NM_001258353	EFTUD2
NM_018444	PDP1
NM_021648	TSPYL4
NM_015910	WDPCP
NM_012080	HDHD1
NM_152445	FAM161B
NM_197960	DPP8
NM_015465	GEMIN5
NM_006939	SOS2
NM_005104	BRD2
NR_003561	DPY19L2P2
NR_045105	VWA9
NM_207119	LRRC20
NM_053001	OSR2
NM_024884	L2HGDH
NM_001134439	PHLDB2
NM_182644	EPHA3
NM_001142546	LUZP1
NM_139173	SLC9B1
NM_017583	TRIM44
NM_015516	TSKU
NM_003211	TDG
NM_001141945	ACTA2
NR_038921	LOC100130992
NM_014851	KLHL21
NM_182398	RPS6KA5
NM_016206	VGLL3
NM_013320	HCFC2
NR_003667	SUGT1P1
NM_006292	TSG101
NM_012463	ATP6V0A2
NM_022494	ZDHHC6
NM_001080475	PLEKHM3
NM_138799	MBOAT2
NM_001326	CSTF3
NM_005891	ACAT2
NM_006768	BRAP
NM_002610	PDK1
NM_180991	SLCO4C1
NM_001001132	ITSN1
NM_130851	BMP4
NM_002247	KCNMA1
NM_032299	DCUN1D5
NM_001145966	MKI67
NM_032756	HPDL
NM_001252377	NT5C
NM_017647	FTSJ3
NM_153640	PANK2
NM_024556	FAM118B
NM_080738	EDARADD
NR_024127	SNHG12
NM_183401	RNF14
NM_005839	SRRM1
NM_001605	AARS
NR_046229	LOC100508120
NM_080627	SOGA1
NR_045481	LOC644248
NM_017913	CDC37L1
NM_212554	METTL10
NM_001145719	SH2D4B
NM_152608	SDE2
NM_138421	SAAL1
NM_001003805	ATP5S
NM_153358	ZNF791
NM_145860	PDCD10
NM_001031715	IQCH
NM_032175	UTP15
NM_001198805	MSANTD3
NM_032747	USMG5
NM_001164440	ANKRD33B
NM_174902	LDLRAD3
NM_020202	NIT2
NM_001202469	GBAS
NM_001792	CDH2
NM_005663	NELFA
NM_006815	TMED2
NM_153226	SLC35G1
NM_006633	IQGAP2
NM_016094	COMMD2
NM_001199319	PEX26
NM_006885	ZFHX3
NM_003488	AKAP1
NM_017634	KCTD9
NM_001018039	SFMBT2
NM_005829	AP3S2
NM_014904	RAB11FIP2
NR_036524	MICA
NM_002945	RPA1
NM_001782	CD72
NM_033394	TANC1
NM_014573	TMEM97
NM_014737	RASSF2
NM_000108	DLD
NM_032940	POLR2C
NM_004584	RAD9A
NM_138980	MAPK10
NM_198527	HDDC3
NM_015338	ASXL1
NM_005433	YES1
NM_002406	MGAT1
NM_000941	POR
NR_004854	AMN1
NM_015127	CLCC1
NM_021947	SRR
NM_001242783	TRIM26
NM_017952	PTCD3
NM_001127219	ACCS
NM_152379	C1orf131
NM_002811	PSMD7
NM_001098523	HTATIP2
NM_001552	IGFBP4
NR_038246	LOC100507557
NM_001039661	TIRAP
NM_018283	NUDT15
NM_021647	MFAP3L
NM_003861	DCAF5
NM_006835	CCNI
NM_001128429	SMARCAD1
NM_138794	LYPLAL1
NM_007073	BVES
NR_015392	WEE2-AS1
NM_014949	KIAA0907
NM_002998	SDC2
NM_004514	FOXK2
NM_080794	MRPL39
NM_001128212	WDSUB1
NM_001018025	MTCP1
NM_002044	GALK2
NM_024603	BEND5
NM_018094	GSPT2
NM_030978	ARPC5L
NM_001258280	ZNF501
NM_000725	CACNB3
NM_032869	NUDCD1
NR_028492	CFL1P1
NM_001007270	GEMIN7
NM_016030	TRAPPC12
NM_138287	DTX3L
NM_199418	PRCP
NM_001201338	SAFB
NM_006517	SLC16A2
NM_002252	KCNS3
NM_004048	B2M
NM_001243042	HLA-C
NM_001096	ACLY
NM_006260	DNAJC3
NM_001130716	PLAC8
NM_207377	TOMM20L
NM_152730	C6orf170
NM_001143985	BANF1
NM_004477	FRG1
NM_152277	UBTD2
NM_002928	RGS16
NM_001172085	TBP
NM_003922	HERC1
NM_053004	GNB1L
NM_001252512	SOAT1
NM_021127	PMAIP1
NM_001242894	ZKSCAN3
NM_016578	RSF1
NM_014691	AQR
NM_144689	ZNF420
NR_033867	LOC392232
NM_003203	GCFC2
NM_005977	RNF6
NR_002822	MGC72080
NM_000593	TAP1
NM_006469	IVNS1ABP
NM_001252499	RHNO1
NM_001252296	CEBPG
NM_003627	SLC43A1
NM_020197	SMYD2
NM_173550	CCDC171
NM_015569	DNM3
NM_006851	GLIPR1
NM_021151	CROT
NR_033939	LOC100129858
NM_152392	AHSA2
NM_001193431	PTPN22
NM_001243076	E2F3
NM_004718	COX7A2L
NM_001035505	BOLA3
NM_022132	MCCC2
NR_040063	SMG7-AS1
NM_001037537	PHYH
NM_014014	SNRNP200
NM_018046	AGGF1
NR_028389	ACVR2B-AS1
NM_001077691	ALG9
NM_004831	MED26
NM_001199111	MDH1
NM_004464	FGF5
NM_012205	HAAO
NR_033992	TOPORS-AS1
NM_001256539	NOP16
NM_003119	SPG7
NM_138333	FAM122A
NR_003110	CCT6P1
NM_004475	FLOT2
NM_004592	SFSWAP
NM_145037	NXPE3
NM_006186	NR4A2
NM_001013663	PTRHD1
NM_003898	SYNJ2
NM_015056	RRP1B
NM_006809	TOMM34
NM_007348	ATF6
NM_022650	RASA1
NM_000935	PLOD2
NM_004911	PDIA4
NM_001002033	HN1
NM_001099783	C4orf33
NM_030568	KHDC1
NM_001037332	CYFIP2
NM_007172	NUP50
NM_020714	ZNF490
NM_001130842	ZNF286A
NR_038391	ANAPC16
NM_001204426	LIMK1
NM_002721	PPP6C
NR_024444	LOC100133985
NM_001270733	BCL2L13
NM_017787	WBP1L
NM_001164469	TMED7-TICAM2
NM_139352	TAF1A
NM_003680	YARS
NM_001173976	TCTN1
NM_032017	STK40
NR_102281	KCTD21-AS1
NM_001127649	PEX26
NM_005917	MDH1
NR_037193	SLC3A2
NM_015466	PTPN23
NM_203314	BDH1
NR_102751	LOC100129973
NM_182603	ANKRD42
NM_001031628	SMAGP
NM_001161781	PDP1
NM_001195108	TLR10
NM_007006	NUDT21
NM_001029954	CDNF
NM_001159861	ZNF583
NM_080655	MSANTD3
NM_001153	ANXA4
NM_199076	CNNM2
NR_033991	TOPORS-AS1
NM_017516	RAB39A
NR_027626	CMAHP
NM_003213	TEAD4
NM_001185009	RNF4
NM_016080	GLOD4
NM_018117	WDR11
NM_001093771	TXNRD1
NM_003772	JRKL
NM_001206864	STRADB
NM_021198	CTDSP1
NM_001040662	METTL21D
NM_007246	KLHL2
NM_025212	CXXC4
NM_199329	SLC43A3
NM_001198810	SLC43A1
NM_016940	RWDD2B
NM_001001713	SH3BGR
NR_033799	NSFP1
NM_001111033	ACVR1C
NM_022151	MOAP1
NM_006136	CAPZA2
NR_037687	PLXNC1
NM_203500	KEAP1
NM_015885	PCF11
NM_152416	NDUFAF6
NM_001428	ENO1
NM_002047	GARS
NM_001267782	AMBRA1
NM_032802	SPPL2A
NM_000375	UROS
NM_005057	RBBP5
NM_199070	NDUFAF3
NM_032943	SYTL2
NM_023934	FUNDC2
NM_001135058	COCH
NM_014043	CHMP2B
NM_016950	SPOCK3
NM_024322	CENPO
NM_006836	GCN1L1
NM_175571	GIMAP8
NM_006235	POU2AF1
NM_003958	RNF8
NM_001190822	SMAD7
NM_015621	CCDC69
NM_006802	SF3A3
NM_020936	DDX55
NM_001135644	DCTN4
NM_015372	C22orf24
NR_033680	CARD8
NM_014494	TNRC6A
NM_181515	MRPL21
NM_017575	SMG6
NR_038856	LOC100506810
NM_000723	CACNB1
NM_018416	FOXJ2
NM_033295	CASP1
NM_181508	HPS5
NR_029402	CCT7
NM_017414	USP18
NM_001077269	WIPF1
NM_001184903	CARD8
NM_015166	MLC1
NR_024567	LOC100130557
NM_001256799	GAPDH
NM_001190945	TRAF1
NM_016038	SBDS
NM_006026	H1FX
NM_014096	SLC43A3
NM_000722	CACNA2D1
NM_004341	CAD
NM_016128	COPG1
NR_028303	LINC00882
NM_006767	LZTR1
NM_004169	SHMT1
NM_015491	PNISR
NM_001542	IGSF3
NR_026592	BMS1P4
NM_002539	ODC1
NM_001040022	SIRPA
NM_016567	BCCIP
NM_001031712	TRMT11
NM_001137668	CASP8AP2
NM_018034	WDR70
NM_005841	SPRY1
NM_001198832	PDE4DIP
NM_020412	CHMP1B
NM_015554	GLCE
NM_014454	SESN1
NM_003324	TULP3
NM_004999	MYO6
NM_001500	GMDS
NM_001256121	S100PBP
NM_198925	SEMA4B
NM_020770	CGN
NM_033411	RWDD2A
NM_017637	BNC2
NM_014149	WDR91
NM_080650	DPH6
NM_012420	IFIT5
NM_014248	RBX1
NM_001024683	ZNF688
NM_014236	GNPAT
NM_006370	VTI1B
NM_006253	PRKAB1
NM_145859	PDCD10
NM_001134423	CDV3
NM_152588	TMTC2
NM_004239	TRIP11
NM_018656	SLC35E3
NR_024399	SNAI3-AS1

## Sheet: SEM + siMLL-AF4
MLL-AF4 gene targets with decrease in MLL-AF4 ChIP-seq signal (2198 unique)	MLL-AF4 gene targets with increase in MLL-AF4 ChIP-seq signal (371 unique)	MLL-AF4 gene targets with no change in MLL-AF4 ChIP-seq signal (28 unique)	MLL-AF4 gene targets significantly downregulated (739 unique)	MLL-AF4 gene targets signficantly upregulated (313 unique)
AGL	NCBP2	PIK3CG	SMC4	GNAQ
NCBP1	HSPA8	DPT	ELOVL6	ARRDC3
HSPA4	TYW1B	MYLK-AS1	AFF1	REEP3
AGA	ATPIF1	PRICKLE2	SYK	CLEC2D
UBE2Q2	RNF111	RGS1	PAX5	CXXC5
SQLE	OSGEP	TMEM69	TRHDE-AS1	BACH2
RNF11	CRB1	C8orf44-SGK3	SOX11	FAM214A
ZNF708	CLEC2D	ARHGAP15	NUSAP1	PARP14
PPP3R1	C11orf54	DCDC1	MBNL1	C21orf49
PIK3CA	NSL1	CSNK1A1	ARHGDIB	NFYA
PIK3CD	EVL	BTN3A2	FUT4	IQCH-AS1
ZNF706	GAR1	EXO1	SYT1	DAP3
ZSWIM6	FAM212B	DNAJB4	IKZF1	SPG20
RNF115	GRAPL	RUNX1-IT1	HNRNPF	LINC00114
SPTLC2	NDUFAF5	ZNF573	KLRK1	SLC7A6
SPN	KIAA0586	ARHGEF6	STC2	STK38
IRX5	MTIF2	SNRNP27	IER2	CLTC
LOC100130275	CTH	ZZZ3	LRMP	ATM
ABCD3	ZC3H15	ZBTB8OS	ARID2	SMG1P1
LOC145783	CDC40	MAP3K7CL	RNF220	SLC17A5
DHX9	IFT80	C18orf54	CAMK2D	ADAT2
NSRP1	UBL7-AS1	HPS4	TAPT1	MIPOL1
C2CD5	ATG4C	HDAC9	CLEC2B	NAMPT
GOLIM4	FLJ31306	KLRC4	LEF1	FNIP1
JMJD1C-AS1	SNW1	MAP1LC3B2	TAPT1-AS1	MYD88
TRAPPC8	THAP5	LINC00478	SNHG3	BTG1
HNRNPDL	WDR75	SLAIN1	LEF1-AS1	RHOBTB1
PARP16	PRPF3	SLC7A11	CELF2	ATRNL1
MAX	ZMPSTE24		PLEK	GSR
PARP14	THOC1		SENP6	TENM4
CLEC2B	NUP88		ZC3H12C	VPS13C
ERI2	RGMB-AS1		CPEB2	PSMA1
KTI12	TRAF3IP2		PROM1	LINC00478
TUBA1B	NUDT9		ROBO1	ZMAT3
CTBP2	TTC37		TBC1D14	TBC1D7
C10orf25	BTD		RUNX1	STAMBPL1
UGCG	GPATCH11		TSC22D2	SLC39A8
ATP2A2	HACL1		ARPP21	ADAM22
ALDH3A2	FAM21C		PTPN6	RREB1
ITGA2	UNC79		PAN3	TJP2
NOP2	MAD2L1		CNST	MBD5
MGST2	C14orf142		DIAPH1	AFF4
GTF3C6	DPH5		ST8SIA4	SLC25A24
DENND4C	NSUN3		ZEB2	CHMP5
XPO1	TARS		DGKD	NDRG1
XPO5	POLR3G		JMJD1C	MTF2
XPO6	POLR3C		PHLPP1	CCNK
BACH2	UQCRH		PPP2R5C	RUFY1
BACH1	DNAJC27		IGF1R	ACAA2
LOC100652772	DNAJC24		SPRY4	GANC
FBXL14	SLC31A1		HIVEP2	CCDC50
PSMG2	SRSF3		ARID1B	KDM5A
TTL	CISD1		APOLD1	CNOT8
KANSL1-AS1	GINS1		CLECL1	KATNAL1
FLJ33630	SLC3A2		SPEN	AP4B1
MMS22L	CHMP5		ERG	CTR9
GART	RTTN		UBASH3B	SSBP2
ANAPC5	PSMA1		MAP3K1	SNX14
GCLM	PSMA6		CACNB4	PARP15
ZEB2	PSMA5		C5orf56	SP100
HLX	NEMF		FLT3	BCL2L13
ATAD5	NLRP3		CCDC162P	FBXO30
PSMD14	PIGB		RUNX2	PSME4
TP53I13	PIGK		TGFBR2	SPATS2
NOG	PIGL		LAT2	ZSCAN2
DAP3	PIGN		TRHDE	MPC2
ITGAV	MTBP		ADAM10	NAA38
ATAD2	SRP54		ZC3HAV1	FAM212B
ITGAL	ARHGAP25		BCL2	UHRF2
ARFGEF1	DDIT4		MEF2C	LINC00476
SERBP1	WDR53		CDK14	SRGN
RPF2	CCNK		BCL11A	CASC4
ZNF292	RPL9		SEMA3A	CAT
METTL2A	COPA		NR3C1	PHTF1
SESN1	FAM200B		KLRC4-KLRK1	RPAIN
SMAD4	INVS		HIPK3	PJA2
SMAD1	DAD1		SUPT3H	MBD4
SMAD2	C3orf58		TPD52	IFT122
NDUFAF7	MRPL17		ZCCHC7	SUCO
NDUFAF1	MRPL18		HMGA2	TTC3
HOXA-AS4	TMEM60		SPN	LDLRAD4
CYFIP1	SKIDA1		EVI2B	CLASP2
PTPLB	XPNPEP3		CDK6	CYFIP1
LOC100506710	CIR1		MEIS1	DDX19B
NUSAP1	C4orf33		TNRC18	VAT1L
PELI2	C4orf3		OGT	CD96
ARF6	DDX12P		DARS2	CASP6
ARF4	MLH1		EIF4A2	FILIP1L
ZSWIM7	ACOT13		HMMR	ELL3
ATE1	TWISTNB		DDIT4	CASP8
ELMSAN1	KIAA0226		EEF1A1	PTGER4
HTR7P1	RPL37		LOC646719	PDIA3
ENOPH1	SAR1B		AURKA	ST6GAL1
SULT1A1	BLOC1S6		ATRAID	VEZT
TCEA1	PILRB		NCK1	CXCR4
RGPD2	LOC729506		C5orf30	ARL8B
KDM2A	SRP14		NDUFC1	ATP6V1A
NOL8	AKAP2		USP1	ADD3
NOL7	ZSCAN16		C6orf147	PSMD14
MOB4	C1orf27		MBLAC2	LCK
CCDC111	TOMM5		FHL1	AK5
METTL23	MAGOHB		BAHCC1	PSMA5
LEO1	SDCCAG8		EPS8	C11orf71
CXXC5	POLR2B		SLC38A2	AVEN
SMEK1	LINC00910		ZADH2	GLB1
PAN3	LIMD1		CDKN2AIP	ALDH3A2
CRTAP	EIF2S1		RDX	ANXA5
IFIH1	KLF7		CCPG1	ARL14EP
HMGB2	ARFIP1		LEF1-AS1	BLOC1S6
HMGB1	KIF18A		ARPP21	AK3
CHP1	GANC		CCRN4L	BRE
CPEB3	SEC61B		GNAI1	AFF3
CPEB2	ZNF546		ITPRIPL1	TMEM50B
RAB2A	LRRC40		BCAT1	KDM2A
BIN2	DLEU1		HMX3	WDR26
LOC100289495	FUBP1		ADIPOR2	HPS4
UBTF	TUBD1		FOXN2	KIAA0226
EFCAB2	PCDH18		GPX1	YY1AP1
CLIP1	TRNAU1AP		ARHGAP11A	DGKZ
LINC00271	ATM		LRRK1	KIAA1841
CDCA7	DBF4B		RPL13	VWA8
ETNK1	C21orf49		RANBP9	USP12
HOMER1	SKP2		CLEC14A	TMEM87A
FIP1L1	GPN3		EXO5	CLOCK
LOC338799	FANCM		RRP8	NBAS
MND1	HNRNPA1		CDKN3	MANBA
CD44	MRPS18C		TFRC	MAPKAPK5
CD47	C12orf60		ARHGDIA	ALDOA
CD46	KLRC4-KLRK1		ABHD15	SPPL2B
ATG4B	SF3B1		DNAJC9	EZR
AP5M1	ITGB3BP		DOCK8	C3orf37
WASF1	SUPT16H		SQLE	PHKB
NIPAL2	C15orf65		RASSF1	CCDC47
THAP4	SEC11A		SERBP1	PPA2
THAP6	MEIS1-AS3		RPRD2	ZNF292
GPT2	FKBP15		C2orf69	ABL1
THAP9	AFF3		IGF2BP3	PTCH1
SNRNP25	GGPS1		TMEM64	TRIB2
CNOT7	NUP214		SKP2	CHD1L
FAR2	CCDC77		ZEB2	ATP2C1
MLF1IP	IARS		TBC1D20	ECI2
SPG11	PCYT1A		CDKN1B	PCYT1A
WDR74	NME1		FBXO5	KIAA0586
WDR77	HELQ		DEPDC1B	FAM21A
WDR76	IMMP1L		MELK	KIAA0922
AHCTF1	PTCD2		APBA1	CEP95
SPRED1	RPAIN		APBB1IP	IKZF2
SLC25A21-AS1	C1orf43		SMCHD1	MAPRE2
ASB3	SRGN		GMNN	MLLT11
RELT	HARS		ABCB10	FOXP2
C5orf45	TMA7		LOC648987	LRRC8B
HDGF	THRAP3		PAX6	E2F5
C5orf42	WBP11		PTPN13	PSMA6
CRISPLD1	VPS4B		IRF2	RHOBTB3
ARL14EP	RCHY1		RSL24D1	CRTAP
FNBP1L	RAB30-AS1		FZD1	B3GALNT2
FAM69A	IK		PPID	EFCAB2
ARRDC3	DUSP10		NOTCH2	UGDH
FAM120AOS	EPC1		TUBB6	NCSTN
THOC7	NDUFS1		PROM1	KIAA0825
SYPL1	NDUFS5		MRPL44	SLA
RFX8	LOC100506804		AAK1	SLC35D1
MANBA	SP100		OTUD1	DICER1
ZCCHC7	OTUD6B		GNB4	PBLD
APP	CCDC83		ANP32B	ARHGAP15
RFX7	DDX5		DESI2	SCIMP
CSAD	FAM179B		ZBTB1	OCIAD1
RABGAP1L	NFKBIZ		NOG	LNPEP
RFX3	TFAM		STK35	FAM21C
RNF103	TMEM116		C18orf54	DCLRE1C
MTRR	HAUS1		SLC27A2	CDKN2B-AS1
TAF5L	NACA		PIK3CG	AP5M1
PAK2	IQCH-AS1		C1orf21	ERP29
TIGD4	ABCE1		HS2ST1	PSMD6
PARP15	GABPB2		LRRC1	RRM2B
MSL2	GPBP1L1		PSIP1	FNBP1
SERINC5	WDR92		DOCK11	PHACTR4
TIGD6	MTF2		FDFT1	NDUFS1
APMAP	TBC1D15		BRD2	SPG20OS
KHDRBS2	HSPA1B		HOXA9	ATXN1
ZNF592	ACAD11		BRIX1	TBK1
MDGA2	GPBP1		IRF1	LIMD1
CEP95	C5orf22		ADAM17	TBC1D15
PTCHD3P1	ESF1		NCAPG	DECR1
PRKG1	USP16		DYRK1A	SS18
FDFT1	SNRPF		MRPL17	AK4
NLN	FAM63A		GNAS	RFX8
DPYSL2	USPL1		ATAD5	FRMD4B
DPYSL3	MRPL50		ELMSAN1	ITFG1
NCBP2-AS2	DDX41		CDK13	ITGAL
ARID2	MFAP3		ARHGAP11B	WDFY4
NUDT3	RASGRP3		RAB33B	R3HDM1
NUDT5	TSTD2		PVRL3	IGFBP7
NUDT6	TANK		LEMD3	PGM1
IGFBP7	KIF9		SYT1	LCP1
CYP2R1	PREPL		MAP4K4	ATG4B
SPPL2B	LNP1		RNASEH2B	FLJ33630
GPR113	LOC254128		DR1	INTS9
LEPRE1	TTF2		RRM2	NT5C2
MEF2C	HEBP1		FASTKD3	BCAP29
PFN4	RIOK2		RNF38	MAP3K8
RSL24D1	ABT1		COA6	TTC39C
GAS1	RBM7		MAML3	UCK2
ARPP21	DHFRL1		LOC100216545	TMPPE
GAS7	GNN		TOB2	KIF21A
MDN1	SCIMP		CDKN2C	GCNT1
ANKRD13C	NDUFC1		CD109	TMX4
ZNF197	MAPKBP1		SCAND1	SCML4
RPLP1	E2F8		BBX	INVS
TP53BP2	DAB2		HOXA7	PIK3R1
TEX10	ADAMTS6		SNX5	TET2
OXSM	STRAP		ILK	EGFEM1P
PPA2	2015-09-01		WEE1	NEMF
RASAL2-AS1	TRIP4		SLC9B2	TTC7A
ALCAM	ZNF189		ITGB8	FBXL17
RPS6KB1	CCDC162P		DOCK4	N4BP2L1
PRPF40A	DYNC2H1		PM20D2	2006-03-01
CIB1	MTHFD1		MBNL3	EAF2
FAM21A	RPL7L1		LMO2	NFAT5
FBXW2	BDNF-AS		DPYSL3	RELT
FBXW4	INTS12		AMMECR1	ALS2CR8
FUT8-AS1	TIMMDC1		PTPLB	ARSG
LOC646719	ZNF431		PRDX1	RNMT
GPCPD1	LOC644656		PTCHD3P1	ANKRD44
VWA8-AS1	HHLA3		ARL6IP1	ZNF10
TGFBR2	RSRC2		PGM2	RGS1
CLIC4	PUM1		SKA3	ZSCAN9
MTMR10	PHACTR4		SPATA5L1	NEAT1
UGDH	LOH12CR2		CACNB3	ZNF747
PDS5A	THAP2		FUT8	NIPSNAP3B
TET2	AURKA		HNRPDL	MAPKBP1
KIF11	LINC00493		TOB1	KANSL1L
BBX	CSTF1		C12orf65	IL6ST
TTC26	C9orf85		TRNAU1AP	APBB2
PPP1CC	MAPRE2		STIM2	B4GALT1
TJP2	THAP9-AS1		STT3B	YWHAZ
MFSD11	SNHG5		HMGB2	GCLM
DLST	SNHG1		IRF2BP2	PILRB
LRRC33	TRIAP1		ID2	CFLAR
TCP1	ZFAS1		PRC1	PRICKLE2
PPAT	SPRTN		SAMD4A	STAM
SOWAHD	MRPS27		BMP2K	SPG21
DENND4A	NVL		PDZD8	HIPK2
KTN1	FBXO8		BHLHE41	STAM2
KLHL11	DNAJC9-AS1		ZNF639	MYO1B
PRDX6	CTDSPL2		BAG2	HMBOX1
GTF3C4	PPIH		FAM120A	PEX2
PRDX1	HIBCH		SNTB1	ORC3
ZMAT3	NECAP1		CLECL1	MARCKS
SMARCA2	AIMP1		PPM1L	ZCCHC11
ITGB1BP1	DCLRE1B		KIF5B	MMAA
SMARCA5	CASP8		SGTB	ZC4H2
KCMF1	BCL6		LOC729683	LOC100507053
CCT6A	LYRM2		BEND4	BCL2L11
TSC22D1-AS1	ANAPC10		C14orf142	NGLY1
ST3GAL1	TAF11		SOWAHD	PHF19
RUFY1	AKR1A1		TWSG1	ADPRM
RUFY3	H2AFZ		EXO1	ASAH1
VCL	KBTBD3		RBBP8	SPG11
NDUFB2-AS1	POLK		CHST11	BLK
OLA1	DCTN5		NIN	PRKAR1A
NBPF12	BRIX1		TBC1D9	ARHGAP25
CYTH1	ZNF566		HOPX	CTBS
PBX3	PLEK		BCL2	EGR1
SPAST	PEX3		USP43	PTPRK
SLC16A1	PEX2		RAB10	SMIM14
NSUN2	HNRNPA1P10		ZFHX3	IFT74
WIBG	KNTC1		PRSS12	FAM175A
DCAF7	GNAI3		MCL1	SSH2
DCAF6	ELL3		PCDHGC3	PRH1-PRR4
PTCH1	ZNF529		RMI1	CORO1C
ZFX	RRM1		FBXO11	AHI1
SND1	ZC3H12D		FBXO45	NKTR
ZFR	SBDSP1		CRKL	USP3
KHDC1	WDFY3-AS2		SLC1A4	MCOLN2
CLEC14A	RAD51-AS1		CHSY1	GPHN
LINC00909	UBL7		RNF135	SCCPDH
POLR3K	C17orf75		CLK1	RBM26-AS1
EP300	SEC23IP		WDR77	SEC62
CALM2	FKBP3		HIST1H2BK	ABLIM1
SPG21	RAD9B		CNKSR3	JAK2
SPG20	ABLIM1		HBEGF	TIFA
ZNF800	AASDH		TPBG	ZDBF2
FAM46A	LAMTOR5-AS1		HOXA-AS4	FYTTD1
PSD3	C11orf48		ANXA2R	SMAP2
CYP51A1	HSD17B11		MYO1E	PGGT1B
EIF4ENIF1	ATP6V1A		C6orf120	PIGB
MBNL1	TBCC		ATP8A1	ARHGEF12
MBNL3	RPS27A		LAMP5	2006-09-01
CUL1	CRIPT		TIPARP	ADAMTS6
CUL3	EFCAB7		TMEM70	2002-09-01
OIP5	KLHL28		GPT2	TMEM62
TRIM24	FAM206A		FMNL2	RBPJ
TRIM25	COL6A4P1		NSMAF	ACBD5
TRIM27	LOC728743		TRIAP1	PIAS2
R3HDM1	SERF2		SNX30	LOC728743
CREB1	RAD51AP1		PSAT1	JMJD1C-AS1
HMGCR	ZNF10		DCAF16	ZNF496
BRD2	LOC440700		CPNE8	TRIP4
CARHSP1	LOC100131067		FCHSD2	PIGN
DNAJA2	RTN4		LOC100129726	CD47
RBM43	LCP1		TMEM60	HSPA4
GLG1	MBD4		RPL9	RAD23B
PTPN13	KIAA1429		DPYSL2	PPIP5K2
PTPN12	SCAND3		LRIG1	SDCCAG8
KIF5B	LOC100506746		NUDCD2	DGKE
TTC17	TEFM		CCNJ	MSRA
TTC13	CCNE2		RFTN1	RBM43
C4orf29	DERL1		ARHGEF6	REL
SLBP	PKM		ANO6	TOP2B
C16orf72	ZWILCH		ITGA2	TBC1D30
GAB2	RFC4		DEK	PON2
KAT2B	CBX5		ZNF143	SMARCE1
HIF1A	ATXN7L1		CEP76
GAB1	WDR20		C11orf75
DTD2	XRCC6		FAM120AOS
ZSCAN9	ERCC8		ITSN2
NDRG1	MRPS16		HHEX
KIAA0922	GIN1		VSIG10
HSPE1-MOB4	MFSD8		MRPL18
SUCO	INTS9		SPAG5
LINC00936	LSM7		FAIM
RNF149	FAM227B		LRRC8C
PPM1D	SLA		PSPH
SRSF1	TAMM41		YWHAE
CHD1L	LCA5		DTNA
USP45	FES		GJC1
USP47	SLC30A6		RASSF5
EGR1	TFB2M		SIAH2
PPM1K	ZNF277		LRRC8D
SRSF8	METTL3		RAP2B
USP43	YME1L1		SNHG8
RNF135	FAM98A		SPRED1
DNAJB14	AP4B1		MAT2A
RNF138	SDHAF2		RSBN1L
ZFP30	C14orf178		FLJ10038
PJA2	SGOL1		SPRY2
CHEK1	DARS2		SATB1
CISD2	FNTB		GOLPH3
SIKE1	ZBED5		FBXW7
TSHZ1	TMEM87A		SGK1
HSPA4L	WDR12		PLK4
CCT6P3	HARS2		CENPL
PAX5	APEX1		SESTD1
PTPN9	ATP5G2		PPAT
PAX6	ZNF714		ARAP2
TIPARP	RPL4		TNFAIP8
SCRN3	GNB2L1		BRIP1
PTPN6	LOC100129961		TFAP2A
BLM	LOC285540		CEP85L
ASUN	PPIP5K2		TBC1D8
CBX3P2	ZKSCAN8		SPTBN1
LRCH1	DCP1A		ZFYVE16
LRCH3	FLVCR1-AS1		SLC27A3
RNF146	IFT74		CCND3
BAG2	OSGEPL1-AS1		PLXNC1
PTDSS1	C11orf71		DSE
BAG1	SREK1IP1		CYTH1
BAG4	PRUNE		LOC145783
ARHGAP5-AS1	ARL6IP5		WDFY3
MYO1E	PSPH		KIF13A
LOC100505738	MGME1		EEF1B2
RPL36AL	UTP3		IRAK3
VDAC1	ZRSR2		ZBTB25
RPS8	RAB30		GAS1
PDE7A	TATDN3		TRIM59
LOC100652758	CLASP2		TBC1D14
PPAPDC1B	LINC00888		ST3GAL1
HOXA10	ORC4		CPEB3
ARPP19	ORC3		NLRP3
ZNF107	C5orf51		MDGA2
UBR5			MGAT2
FBXO45			LDHA
ZNF326			HSPA1B
COL4A3BP			HIST1H2BD
FBXO42			NFIL3
KIAA1328			POLH
FAM214A			ZC3H12D
SRI			GREM1
PRKAA1			ADCK3
RMND5A			URB2
MYL12B			ZNF367
MYL12A			H2AFZ
G2E3			HYLS1
EIF2AK2			PHF10
AGPAT5			XPO1
WAPAL			BAZ1B
VAV3-AS1			SNHG10
SFT2D1			E2F8
ASAP2			KIAA1551
TMPO			C9orf64
CAMK1D			CASK
LOC729683			DUSP6
HILPDA			TWIST1
FOXO3			SOD2
KIAA1524			KLHL11
KIAA1033			SLC38A1
NIP7			CCNA2
PEX13			LRCH1
AP3B1			PPP1R18
GCNT1			GLMN
NAP1L1			STXBP5
NAP1L4			WDR27
ATG3			SLC3A2
RGS2			TWF1
RRAGA			MAGI3
PIGF			TRIM27
CEBPA			EPRS
PIGP			SIRT1
TMEM194B			ZSCAN16
PIGY			FAM60A
SNHG10			GUCY1A3
PPP1CB			TMEM65
FSD1L			METTL23
MPPED2			UBL3
LNPEP			KLF6
VEZT			MOB3B
WBP4			CALM2
DOLK			MTHFD1
TM2D3			CRYBG3
ZFAND5			TMEM69
CDK2AP1			SUZ12
CANX			CSTF1
MAFG			HLX
EIF3J-AS1			EEA1
SMAP1			MBOAT1
SMAP2			KIF20B
VSIG10			MTRR
RBPJ			DKFZP434I0714
RSBN1			ETV6
ARHGAP21			TAF5L
ARHGAP26			CCNB2
ARHGDIB			BICC1
ZSCAN26			GABPB1-AS1
UBR4			RAD54B
TRHDE			DONSON
STRN			KIF18A
MYLIP			KCTD3
KIAA1841			ACSL1
ABHD3			FAM111A
TOB1-AS1			TYMS
UBR7			CASP3
ABHD4			LOC153684
KRAS			WTAP
TWF1			FOXP1
SOCS4			SF3B3
SOCS6			BMPR2
TMA16			MAPKAPK5-AS1
SC5D			KLRC4
DR1			ITGB5
ACSL3			SLBP
ACSL1			ZFYVE9
ADAM9			MTERFD1
GRB2			MIR155HG
EIF4G2			C16orf72
CYTIP			FKBP3
GOLGA8A			UBTF
CCNJ			PHC2
ANXA2R			NT5E
TRIM33			CSDA
PTPMT1			VAV3
NDUFAF2			ZNF92
TRIM37			RCC1
SPG20OS			MMP14
CHD2			TUBA8
LRRK1			ZNF131
MRP63			CENPF
CHD9			PPP3R1
ABHD15			KIF11
ABHD12			LCOR
NGRN			QKI
PSME4			TPST1
MRPL13			KIAA1524
TTC3			ATPIF1
PRKCE			ACACA
CDC25A			TSHZ1
ANKRD26			HSPD1
RHOH			ZCCHC9
DYNC1LI1			PPP1CC
LOC100630918			RAVER2
ITPR2			DGKD
ITPR1			ID3
PBK			ZCCHC3
ANKRD28			IP6K1
KDSR			TBC1D4
TMEM64			TBCC
TLK1			HSP90AA1
TMEM62			FBXW11
LRIG1			LIPT1
USP53			SNHG1
TMEM68			MB21D1
KLHL42			DBF4
ERCC6L2			FGD6
ASCC3			PTPRG
RNF125			SEC31A
AGO3			VCL
KDM1A			HNRNPF
METTL21A			GATC
CCDC109B			SNX25
FAM120A			HSPA8
LOC100499489			PCMT1
PAXBP1			FAM78A
NCOR1			KDM6A
FZD1			CAMSAP2
FZD3			BTBD7
AVEN			SMARCA2
BTG1			ZFX
CACNB3			SPN
TEC			PPP2R5A
BICC1			LOC100506710
CACNB4			MICAL1
RASSF1			CEP78
C4orf32			DHFRL1
TMEM30A			PDCD2
NFKB1			FBXL5
SRD5A1			PHIP
APAF1			ARHGAP18
RAP2B			H2AFY
HELLS			FEM1B
ASH1L			2011-09-01
SIAH1			C3orf58
SIAH2			TMPO-AS1
RASSF5			MSL2
TMPO-AS1			NDE1
ZFP36L1			MGME1
ZFP36L2			ZNF398
USO1			FAM108B1
ZNF518A			FLJ37453
PHLPP1			EZH2
C15orf40			P2RY1
ADK			UBR7
B3GALNT2			SMC6
ADH5			ACSL3
PKD2			FADS2
GJC1			FLJ35024
PIAS2			EMB
DEK			RASSF3
PRKACB			GPR63
EBF1			RNF125
ZNF131			SLFN11
DECR1			PDF
MRTO4			WHAMMP2
KIF20B			METAP1
TMEM230			DEPDC1
HIVEP2			PLXDC2
ST13			LOC400684
FAM115A			TOMM5
EOGT			DSCC1
HDHD2			SOCS6
CAB39			AMD1
ANKHD1			ZBTB10
RMI1			DAD1
BCL2L11			PAICS
BCL2L13			MYLIP
HADHB			LMNB1
ESCO1			SLC20A1
HADHA			AFF1
HIGD1A			METTL12
VPS13C			SGMS1
VPS13B			DUSP14
LEF1-AS1			BICD1
DKFZP434I0714			MAP3K5
SCAF11			ATXN2
HOOK3			ESF1
NUP160			SGOL1
JMY			FLI1
TMEM165			MARS2
RTF1			FOSL2
DENND1B			STX10
LRRC58			NCK2
EVI2B			CKS2
MCU			CEBPA-AS1
FOXN2			ARF6
GNA13			HADH
SDHA			ARID5B
ATF4			CNBP
PPCS			C9orf40
PRKAR1A			MGAT4A
FLJ13224			WAPAL
ZCCHC11			KAT6A
SMARCC1			CRTC3
PPAP2A			SAV1
TMCO1			CLIC4
FBXO18			RNF139
IL6ST			C10orf25
ANKIB1			TCTE3
UBE2J1			PURA
OARD1			PTTG1
CDC73			ZFP36L2
PTGER4			UBE2J1
COMMD3			CETN3
COMMD1			SLC12A2
LOC285074			ZAK
FAM114A2			PPP3CC
METTL12			SNRNP25
LMBRD2			CDC25A
WEE1			SETD5-AS1
METTL15			FAM53B
B3GALT4			BMPR1A
IGF1R			CTSC
SLC38A1			ALG2
SLC38A2			CDC42EP3
CAMK2D			MRC2
BCAT1			SPATS2L
OSBPL8			ZSWIM6
NAA38			CTH
DEPDC1B			XBP1
LOC648987			GABPB1
AKAP7			SAP30
TPBG			LOC100130581
AKAP9			FAR2
ARHGAP17			LRCH3
ARHGAP10			WNK1
STARD4			ATAD2
NFU1			RPS8
ANO6			NAGK
CELF2			LOC100506746
HSP90B1			TRIM24
POLR1D			NCOA7
C1orf21			SIAH1
GPR137C			CEP55
FLI1-AS1			CYP2R1
ATP2C1			MED12L
WDR44			PELI2
PIKFYVE			AHCTF1
CETN3			ARHGAP21
GTF2B			STL
TBC1D20			MCM4
JAK2			SLC7A11
RNF103-CHMP3			L3MBTL3
ARPC2			TARS
SENP6			RUNX1-IT1
SENP5			ZMYM6NB
UCK2			BCL7A
MAP3K8			CITED2
SENP1			PKD2
C9orf64			PXK
GLMN			LOC100505738
DSE			ZNF800
GSTO1			SYK
CAMSAP2			TFB2M
DNAJC7			ASPH
DNAJC2			CDKN2A
VLDLR			VLDLR
WDFY4			HOXA10
WDFY3			MTDH
GFPT1			ERAP1
PARK7			FOXO3
ECHDC1			STK10
CEP85L			LATS1
ACP1			PPP3CA
ASH2L			PDS5A
SLC2A13			POLR3K
RAP1B			MTMR10
PRKDC			NCOR1
ANKRD36			PLEKHO1
ANKRD32			ZNF22
GLS			EVL
NCOA2			RRAS2
NCOA3			TICRR
NCOA7			ZFPM2
FLJ10038			HIST1H3D
ACAT1			RFC4
MARCKS			ZCCHC2
EEF1A1			ITPR1
LCOR			SERINC5
LIMD2			FBXO42
KIF21A			CGGBP1
TRIM9			PDE3B
RIF1			BARD1
CEP44			CDCA4
TMPPE			SOS1
TMEM65			ABHD4
SS18			TAF1D
HOPX			LOC400027
ST7L			ABHD12
CAT			ASAP2
SLC27A3			MFAP3
SLC27A2			GSG2
SREK1			TMEM68
ZNF639			FLI1-AS1
ZNF638			VCAN
TBCK			SPIN4
RAB33B			SLAIN1
AK3			MAP2K1
SLC17A5			SLC19A2
LMO2			C11orf83
LMO4			PLD1
AK5			GINS1
AK4			TUBA1B
PBRM1			SMIM15
KIF9-AS1			DUT
LARP1B			ZCCHC8
ERC1			C15orf61
NARG2			LRR1
GEN1			IARS
ZNF496			LOC100130275
ERG			LARP1B
EPS8			WHSC1
TOB1			PBK
TOB2			TBC1D1
CDK13			IRS1
OVCH1-AS1			KLHL9
CDK14			REV3L
KLF6			MBP
GPR125			TSPAN14
KLF3			DNAJB9
NDNL2			PDE7A
EFR3A			GALNT7
N4BP2			MAD2L1
PAN3-AS1			WHAMMP3
STL			TUBD1
PRSS12			GALNT2
REST			PRORSD1P
STARD4-AS1			PTGER4P2-CDK2AP2P2
FAM216A			PAN3-AS1
P2RY1			PTPN9
MTERFD2			ITGB1BP1
MTERFD1			DCLRE1B
KLRK1			MBNL1-AS1
HNRNPR			PBX3
AASS			MED13L
WHAMMP3			LOC100132356
WHAMMP2			ATF4
SLC1A4			FUT10
PPP3CA			MYC
PPP3CC			MRP63
DCAF10			BAG4
LIN7C			ANKRD28
IDI1			CHST15
IPMK			AKR1A1
2005-03-01			C12orf77
2007-03-01			DAB2
2006-03-01			UNC79
MDM2			IKBIP
GNL3			LOC254128
EIF3J			CCT5
EIF3M			DIS3L
SLX1A			CAMK1D
EIF3A
FGFBP3
DYRK1A
MTMR2
CCNL1
CDKN2C
CDKN2A
CDCA4
BARD1
TSC22D1
TSC22D2
FCHSD2
BAZ1B
CCRN4L
TPR
DZIP3
SYT1
PPFIBP1
C21orf91
NCSTN
EXOSC8
VPS13A-AS1
MTDH
EXOSC6
SAP30
EXO5
C6orf147
UBP1
TBC1D8
C9orf40
C9orf41
TCTE3
C1orf53
CHAC2
C1orf50
LOC256880
ZNF740
TBC1D30
DEPDC1
ALKBH5
SEC24B-AS1
VPS54
SCYL2
CDKN2B-AS1
STXBP5
LOC100289230
BRIP1
TBC1D7
FLT3
DNAJB9
SET
ATP5A1
KIAA1958
DNAJB6
CRYBG3
CFLAR
FANCL
DMXL2
LOC100506834
HNRNPA3
SCAMP1
RCL1
E2F5
TAPT1-AS1
LOC728175
PDF
FRY
CARF
NPAT
CNOT6L
LRRFIP2
SKIV2L2
HMBOX1
IRS1
UGDH-AS1
HOXA7
TRAPPC6B
CDK6
RNF145
ZNFX1
HOXA9
LPAR5
AMOTL1
GRSF1
CEP55
SF3B3
LIMS1
RCSD1
MCL1
ARSK
RERE
DDHD1
ATG16L2
DDHD2
ADCK3
SUPT3H
HSPD1
C3orf37
DNAJC13
ARHGDIA
EPRS
C3orf38
FEM1B
AMD1
GREM1
LIAS
ATP10D
C15orf61
HIST1H3D
KRIT1
AGTPBP1
CDPF1
SCML4
PM20D2
DDX21
DDX20
MIR181A2HG
MAML1
TYMS
ZNF91
ZNF92
FLVCR1
ADD3
ACTG1
ADD1
CDKN2AIP
FBXO11
CHSY1
AFF1
PRPF39
OCIAD1
MAP3K1
MAP3K4
MAP3K5
TPGS2
LUC7L2
TBXAS1
SMCO4
ERLEC1
CTSC
SH3GLB1
KIAA1551
SETD9
B4GALT1
GPATCH8
RPL13
SETD3
SETD2
SETD5
SETD7
INPP5D
RASSF3
SYK
LOC100507053
SPEN
AMMECR1
CNST
EMB
EPB41
LOC100506639
MATR3
HELB
PCNXL4
SMG1P1
NEAT1
AFF4
NT5E
VPS37A
RRM2B
UNC50
ERP29
KATNAL1
STAMBPL1
UBA5
UBA2
BRE
UBE2K
NAA15
GNAQ
SETD5-AS1
UBE2N
MED13L
PALB2
ST8SIA4
COPB1
LIPT1
ILK
NSMAF
LOC100506023
PHTF2
PHTF1
SIK2
CPXM1
PNO1
BCAP29
MASTL
BMP2K
CASK
PDE3B
TMSB4X
LINC00114
VCPIP1
NDUFA2
WAC
ZC3HAV1L
GPR63
ADAM22
FAIM
LOC100216545
FAM162A
RAB9A
GNAS
C5orf30
STX10
RIPK2
SPAG5-AS1
DCAF16
CCDC138
LOC100130691
JARID2
EIF5
INSR
LOC81691
ATP11B
AEBP2
ANKRD16
ANKRD17
RB1CC1
ANKRD12
SPTBN1
YAE1D1
RNF170
TFAP2A
KIF22
RAVER2
RSBN1L-AS1
FLJ20021
NT5C2
POLE2
PCNA
ANXA2
ANXA5
TPST1
MCM4
DUSP14
FAM53B
HIAT1
COQ5
SSH2
LOC441009
PDCD2
PARL
TRMT61B
ZFYVE9
ATP9B
RREB1
NHLRC3
NHLRC2
ZNF143
CCDC88A
CXorf57
DDX31
WHSC1L1
MICAL1
LOC153684
PHC2
LYN
CENPP
SOD2
VWA8
TMF1
ZNF367
PMS1
TRAF3IP2-AS1
SLC35E2
IP6K1
FBXL5
H2AFY
ZADH2
NIPSNAP3A
CTR9
NIPSNAP3B
RNF7
SLC19A2
ZNF217
IKBIP
DCLK2
TOMM20
CLTC
ARID4B
NGLY1
ZEB2-AS1
TMEM117
KANSL1L
UBE3D
SLC35A3
MYD88
TOP2B
VPS45
FAF1
PLEKHA3
ZSCAN2
PGM1
PGM2
HIST1H2BD
SNX14
TPTEP1
HIST1H2BK
SLC25A40
HENMT1
JMJD6
CDC27
VAV3
ELOVL6
ECI2
ELOVL5
FAM105B
LIN54
ACTR3
ACTR2
PDZD8
FOXP2
SMCHD1
FLJ31104
SDCBP
FOXP1
NUDT4P1
FYTTD1
TNPO1
POLDIP3
CNKSR3
FLJ38576
MAPK1
MAPK6
PPP1R12A
GTDC1
DUSP6
DUSP1
LRRC8D
WTAP
HHEX
ZBTB11-AS1
LRRC8C
LRRC8B
QDPR
ATP8A1
RDX
NUP85
TOMM70A
TGS1
FADS2
METTL8
YTHDF3
ZMYM6NB
VPS35
GLB1
TAB2
CPED1
KCTD3
AUTS2
MAP2K5
ADAM10
IKBKAP
BAZ2B
ADAM17
AK2
DGKZ
C5orf28
C12orf73
C12orf77
CMPK1
C5orf24
PXK
RFTN1
LOC374443
DGKD
DGKE
UFL1
USP12
USP13
AAK1
USP15
SSBP2
FAM63B
TXNDC16
BRAF
SCFD1
FABP5P3
CRKL
IQCB1
YBX3
HIPK3
HIPK2
ANP32E
ANP32B
ANP32A
DUSP22
LEMD3
UBL3
C10orf118
ZFYVE16
CTAGE5
ATRNL1
MBNL1-AS1
YAF2
ARHGEF12
SCCPDH
LOC100507217
PCDHGC3
DHX29
LRP6
DDX42
DDX46
PTEN
CEP76
FKBP7
FDX1
CEP78
CTCF
MMP14
MMP16
FBXW11
CDKN1B
LSM14A
UBE2D2
UBE2D3
TPK1
MST4
TADA2A
PAICS
RSBN1L
UBXN2A
NFIL3
CCDC50
CCDC51
FOXJ3
TSPYL1
TMEM123
FAM133B
KCNQ5
ZC2HC1A
SLC39A8
UBE2E3
BLK
PPP1R18
NUFIP2
SLC39A6
PSIP1
FBXO34
ZNF425
FBXO30
ATXN7
EMC1
ATXN2
ATXN1
SMC5-AS1
OTUD4
AP3M1
OTUD1
MBOAT1
AKAP13
REL
AP1AR
HINT1
PIK3AP1
SCLT1
PRH1-PRR4
SNX13
NEDD1
SMC5
SMC4
SMC6
ZFX-AS1
BIRC6
PTTG1
MIR155HG
BIRC2
SCAF4
LEF1
APBA1
ARID5B
LOC100129726
NAA30
ATAD2B
ZBED5-AS1
MORC3
RBM5
SPCS1
SPCS3
ARL8B
TTC7A
NDE1
COX18
CCNA2
TWIST1
VPS29
FAM60A
ESYT2
SKA3
CXCR4
FBXL17
NDUFC2
APPBP2
COA5
COA6
ADAT2
SEPSECS
PDE12
PLEKHO1
MOB1B
E2F7
C12orf61
ARSG
C12orf65
EXOC5
OGT
EXOC8
CEPT1
ACBD3
FUT4
MGAT4A
ACBD6
ACBD5
MON2
BZW1
ZDHHC21
FUT8
ZDBF2
RAD17
GABPB1-AS1
HYLS1
SAV1
STXBP5-AS1
FAM65B
USP25
USP24
CTBS
KIAA1468
PXT1
GMCL1
MKLN1
URB2
CENPN
CENPL
CENPF
REV3L
SEC24A
TERF2IP
PROM1
SEC24B
RNF19B
RNF19A
FGFR1OP2
CNBP
LOC100131564
TBC1D14
LOC440600
EID1
SLC9B2
ERAP1
SEC62
GMNN
TRIB2
MPHOSPH9
NEK7
CCSAP
ADAR
NEK9
TNKS2
GATC
BUB1
TIFA
RNASEH2B-AS1
CCDC6
CCDC7
ZNF22
C18orf32
DOPEY1
LOC286190
NUDCD2
TMEM131
CCDC47
CCDC41
SPRY2
SPRY4
SAMD4A
HMGN3
ADSL
WDHD1
FAM35A
FBXO22
RANBP9
ABRACL
VGLL4
RANBP2
FGD6
GNB4
CEP250
SATB1
TAPT1
C11orf80
UHRF2
C11orf83
DICER1-AS1
CSPP1
TRAM1
MCMBP
FBXW7
DSCC1
PHF17
PHF10
LOC400684
DNAJC27-AS1
LOH12CR1
PHF19
EZH2
SLC5A6
UBN2
UIMC1
YWHAZ
COMMD10
DRG1
HDGFRP3
PITHD1
GSTCD
ETS2
SRP14-AS1
CDYL
ETS1
EZR-AS1
YWHAE
ZBTB2
ZBTB1
PCMTD1
MAT2A
MAT2B
CDC42EP3
MGAT2
CASC4
CHST11
CCNB2
SLC20A1
CHST15
ROCK1
NKTR
PITPNC1
POU2F1
BPTF
NDUFB2
NDUFB1
GSR
CAPZA1
CCNT2
KIF2A
FMNL2
IRF2BP2
ZC3HAV1
ANKRD44
AUP1
ANKRD40
VRK2
WNK1
LRRC1
USP38
ARIH2OS
PATZ1
USP34
USP37
TOR1AIP1
ZAK
RBBP6
RBBP4
PGGT1B
SNHG6
METAP1D
SNHG8
ZBTB25
DOCK8
APBB1IP
FAM208B
RRP8
PTPLAD1
C12orf4
ATRAID
DOCK4
KLLN
2009-09-01
2006-09-01
2002-09-01
KANSL1
UBAP2L
TNRC18
MEIS2
MEIS1
RBM34
LOC344967
TFRC
RBM33
JMJD1C
ZNF33B
DST
GSPT1
EEA1
PARP8
MIER1
BAHCC1
MIER3
TIPARP-AS1
GPHN
RWDD4
ESR2
CAAP1
RWDD1
RPSAP52
MELK
PHF6
LAMTOR5
PPP2R5A
GPR176
SMIM13
SH3YL1
SMIM15
SMIM14
SMIM19
TCHP
NAMPT
MOB3B
FBXO4
FBXO5
PRORSD1P
KLRF2
C18orf25
ZHX2
CSGALNACT2
ST6GAL1
FHL1
PUS10
ACACA
RPS20
ITPRIPL1
SLFN11
CCDC34
APPL1
ZDHHC2
PSMG1
UCHL5
ZDHHC5
PAWR
MEMO1
DNAJC9
ATL2
HNRNPUL2-BSCL2
GATAD2B
SLC35D1
PPID
HMGXB3
SNTB1
CORO1C
DCLRE1C
THUMPD2
CHORDC1
STAM2
FRG1B
NUP188
ZCCHC9
ZCCHC8
GLT8D1
ZCCHC3
ZCCHC2
NBAS
ZCCHC6
PRDM2
C17orf67
EFCAB5
AP4E1
PPP6R1
ZNF804A
SLC7A5P2
CASP6
CASP3
NAA50
PURA
EPM2AIP1
BCL2
HECTD1
GLRX5
PLK4
GLRX2
SETD1B
LOC100507557
TTC9C
L3HYPDH
MRC2
RALBP1
PCBP1-AS1
GRK4
DMXL1
CAPN7
DLEU2
MYC
MYB
2011-09-01
RALGAPA1
COG8
SPAG5
FLI1
COG4
KLHL6
KLHL8
KLHL9
NFAT5
FUT11
FUT10
FLJ37453
NFS1
ROBO1
ATP8B4
STC2
ELP4
ELP2
METAP1
METAP2
MANEA
MSRA
KLHDC2
UBAP2
TMEM237
GUCY1A3
PCBP1
RNF220
DDX1
SIRT1
FAM133DP
SGTB
ITPKB
LRMP
HADH
NCL
RBM26
RBM25
FNBP1
TRHDE-AS1
FNBP4
ATP5J
HNRNPH1
HNRNPH3
TENM4
ATP5E
GNAI1
ZNF747
TBC1D9
MTHFD2L
TBK1
MPZL1
MRPS35
TBC1D1
TBC1D4
TBC1D5
STIM2
PAPOLA
SLC7A6
KDM6A
PHIP
CITED2
BOLA2B
SLC20A2
POMP
RBM15
DTNA
PGRMC2
HNRNPUL2
CAMKMT
C18orf56
CNTLN
OSGIN2
PAIP1
PDE4DIP
ARHGAP11A
ARHGAP11B
CLPX
DESI2
DESI1
ARL1
ARL3
SLC25A32
BCL11A
LOC100128164
DCAF13
LATS1
FRMD4B
DCAF17
RRM2
ARID4A
ZC3H12C
DERA
PAPSS1
TXN
UBASH3B
UBQLN2
GSG2
KCTD20
ZNF410
NR3C1
DPY19L3
DPY19L4
TMX4
KIAA1432
MCOLN2
CHPT1
NAGK
PTPRR
PRPF38B
EZR
PTPRG
G3BP1
G3BP2
PTPRK
DTWD1
PGAP1
STK10
POLG2
IFNAR1
SRSF11
RARS2
MED12L
DEGS1
C6orf120
CDC42SE2
APBB2
CDC42SE1
IRAK3
BANK1
ASH1L-AS1
WDR4
DIAPH1
FLJ35024
ERO1L
UBXN7
CCND3
PTGER4P2-CDK2AP2P2
CDKN3
TCF12
RPS27L
RC3H2
SFXN2
TBCA
RAD1
LRR1
SOX11
C6orf70
MRFAP1L1
CCT5
LINC00526
SNX30
HMMR
PDLIM5
STAG1
TICRR
CHRAC1
HEATR5B
RAP1GDS1
GDI2
RPRD2
ARL5B
PLXNC1
LOC100506963
MARS2
ZNRF1
ERLIN1
ZC3H6
GPX1
TPD52
ABCB10
WDR33
TTC39C
IL15RA
EIF4A2
ABHD17B
KLHL20
GIGYF2
TLE4
TAF12
SLC4A7
TRIM59
TAF15
CDC123
RNASET2
POLH
NDUFV3
NDUFV2
TM9SF3
ASPH
LOC101735302
RBM14
ADD3-AS1
LOC100129361
BEND4
SPATS2L
PLCL2
NREP
ALDH9A1
WRNIP1
CXorf21
TNFAIP8
GPR150
TAF1D
KTN1-AS1
TOX
HS2ST1
PSMD6
CTNNB1
ANKRD46
TAF9
SGMS1
CPSF7
CPSF6
PRC1
CPSF2
H3F3A
QKI
LOC100127983
TMEM41A
CPSF3
TMEM41B
ACAA2
ACAA1
CNOT8
CNOT2
ZNF644
WHSC1
RNMT
ITGB1
ITGB5
ARIH2
ARIH1
ITGB8
SPATA5L1
MCFD2
SLC35F5
ZC4H2
NCK1
NCK2
SLC35F2
H3F3AP4
IER5
LPIN1
IER2
ZNF398
FAM228B
ZNF462
FAM111A
MPC2
MPC1
ZFPM2
TSPAN14
AGPS
PEBP1
LBR
NFE2L2
NFE2L1
FAM173B
EAF2
SLC12A2
SPIN4
CCDC18
TEP1
ATP1B3
CEP192
SCAND1
RBBP8
RYBP
PROSER1
CACHD1
STK17B
CEP350
PLD1
SYNCRIP
CLECL1
ARID1B
TSEN15
ZNF280D
RBKS
GNG5
DBF4
MMAA
LEPROTL1
NOA1
MBLAC2
SNX5
ALG2
ALG5
IKZF5
SMARCE1
CASD1
SHPRH
CCDC127
RUNX2
SLC11A2
RUNX1
ARHGAP18
BMPR2
PLXDC2
FNIP2
MLLT10
MLLT11
IBTK
DLAT
EIF4H
EIF4E
GALNT7
GALNT2
IRF2
IRF1
CEP170
RNASEH2B
CD96
IRF8
FAM78A
NADKD1
CLK1
ARRDC3-AS1
SNX25
HDAC1
SEMA3A
HDAC2
FILIP1L
CLOCK
AHI1
ZFHX3
FABP5
KIAA1586
PANX1
ZBTB10
FASTKD3
WDR82
WDR26
WDR27
CCPG1
TRAPPC11
ITFG1
MTO1
RAB10
DDX19B
SRP72
LYSMD3
ACVR2A
RRAS2
KLHL14
RQCD1
CKS2
DOCK7
LAMP5
ACADSB
CMC1
IGF2BP3
CMC2
DUT
CCDC41-AS1
ORMDL1
LINC00938
HNRNPD
CD109
AATF
RAD52
RAD51
RAD50
C2orf69
ATP5F1
USP1
USP3
USP4
USP7
RPRD1A
GABPB1
RNF38
ARHGAP5
RNF34
EMBP1
MBD5
ZNF891
RICTOR
ARAP2
RAD54B
KIF13A
PHKB
PFKM
MED13
SUZ12
MED17
CEBPZ
TTPA
TMEM248
LSM1
PBLD
SLK
AZIN1
NOTCH2
LOC100131655
ZNF655
TCTEX1D2
KAT6A
TGIF1
LOC388906
PPM1L
CRLF3
RNF138P1
PRPF4B
SESTD1
N4BP2L1
IST1
RAPGEF6
C16orf87
CERS6
ANKS1A
BHLHE41
MPP6
COX20
MAGI3
DMTF1
NFYA
ZMYND8
FAM210A
NARS2
TMEM70
SLC25A21
SLC25A24
RNF139
VPS26A
MIPOL1
PRMT10
MAN1A2
GMPS
PAFAH1B1
LRRC41
ATIC
NIN
SLTM
LOC100132356
DONSON
KPNA5
KPNA4
NCAPG
RBM26-AS1
KDELC2
FRS2
CRTC3
NOP14
MAML3
TWSG1
FNDC3A
TRPM7
B4GALT4
MRPL44
RAD21-AS1
ROMO1
TUBB6
PDCD6IP
MB21D1
ARV1
APOLD1
[truncated: 199 more rows]

## Sheet: MLL-AF4 Patient Cells
Spreading targets, gene isoforms (unique TSS) (114)	Spreading targets, gene names (94 unique)	Non-spreading targets, gene isoforms (unique TSS) (347)	Non-spreading targets, gene names (302 unique)
NR_003259	GNAS	NM_012160	FBXL4
NM_001136155	ERG	NM_207297	MBNL1
NM_001267617	ARPP21	NM_005180	BMI1
NM_001271	CHD2	NM_170743	IFNLR1
NM_001170794	BACH2	NR_024458	TPT1-AS1
NM_001220767	IKZF1	NR_027182	JMJD1C-AS1
NM_000885	ITGA4	NM_001202485	HSPE1-MOB4
NM_018440	PAG1	NM_001553	IGFBP7
NR_045116	C5orf56	NM_006734	HIVEP2
NM_014426	SNX5	NM_003017	SRSF3
NM_002185	IL7R	NM_001267618	ARPP21
NM_172373	ELF1	NM_198399	ARPP21
NM_004310	RHOH	NM_001197319	CLEC2D
NM_005375	MYB	NM_005935	AFF1
NM_001257177	LOC339862	NM_001429	EP300
NM_006547	IGF2BP3	NM_001008540	CXCR4
NM_017831	RNF125	NM_006747	SIPA1
NM_001083907	BANK1	NR_037602	LOC100507217
NM_198449	EMB	NM_001494	GDI2
NM_001145426	YBX3	NM_019593	GPCPD1
NM_138720	HIST1H2BD	NM_003749	IRS2
NM_002398	MEIS1	NM_003528	HIST2H2BE
NM_001244808	FOXP1	NM_018169	KIAA1551
NM_018150	RNF220	NM_213590	TRIM13
NM_198578	LRRK2	NR_026589	WHAMMP2
NM_001083591	CELF2	NM_001099285	PTMA
NM_016300	ARPP21	NM_001775	CD38
NM_001679	ATP1B3	NM_030640	DUSP16
NM_175854	PAN3	NM_007005	TLE4
NR_040073	MIR181A1HG	NM_001135610	PRDM2
NM_001267619	ARPP21	NM_003107	SOX4
NM_175736	FMNL3	NM_021145	DMTF1
NM_207292	MBNL1	NM_138810	TAGAP
NM_032226	ZCCHC7	NR_002799	LOC256880
NM_001145847	PROM1	NM_005944	CD200
NR_038981	LOC100507254	NM_001024959	ARPC4
NM_020728	ESYT2	NR_002315	H3F3AP4
NM_006548	IGF2BP2	NM_018177	N4BP2
NM_001174168	SYK	NM_080491	GAB2
NM_001113513	ARHGEF7	NR_026586	EFCAB2
NM_001122607	RUNX1	NM_021991	JUP
NM_080426	GNAS	NM_024615	PARP8
NR_027697	TAPT1-AS1	NM_002156	HSPD1
NM_001127371	CDCA7L	NM_001270468	SOCS2
NM_001173982	CHST11	NM_012117	CBX5
NM_001018076	NR3C1	NR_015447	LOC153684
NM_002350	LYN	NM_001177383	CPEB2
NM_021813	BACH2	NR_027277	LOC344967
NM_004241	JMJD1C	NM_152641	ARID2
NM_001754	RUNX1	NM_178862	STT3B
NR_033870	TEX41	NM_005252	FOS
NM_001001330	REEP3	NM_014210	EVI2A
NM_001135052	SYK	NR_033981	FLJ27354
NM_001145306	CDK6	NM_212554	METTL10
NM_004119	FLT3	NM_032270	LRRC8C
NM_020993	BCL7A	NM_015204	THSD7A
NM_001253750	CLECL1	NM_001190274	FBXO11
NM_004348	RUNX2	NM_001015881	TSC22D3
NM_018682	KMT2E	NR_034108	TRAF3IP2-AS1
NM_006290	TNFAIP3	NM_012393	PFAS
NM_003379	EZR	NM_007200	AKAP13
NM_016734	PAX5	NR_038942	LOC100630918
NM_020732	ARID1B	NM_001031693	HHLA3
NR_024464	LINC00426	NM_181482	LDLRAD4
NM_002912	REV3L	NR_026588	EFCAB2
NM_001111077	EZR	NM_172004	CLECL1
NM_001276249	LDLRAD4	NR_034086	LOC648987
NM_001142279	RNASEH2B	NM_001278270	TADA3
NM_001137552	LRRFIP1	NM_012443	SPAG6
NM_013372	GREM1	NM_001039550	DNAJB2
NM_014795	ZEB2	NR_038857	LOC441009
NM_001145848	PROM1	NM_021966	TCL1A
NM_152879	DGKD	NM_012481	IKZF3
NM_001024847	TGFBR2	NM_019043	APBB1IP
NM_001123383	BCOR	NM_004799	ZFYVE9
NM_001497	B4GALT1	NM_001110798	NAA16
NM_006495	EVI2B	NM_016283	TAF9
NM_001259	CDK6	NM_003295	TPT1
NM_001172735	PPP1R16B	NM_001130684	GUCY1A3
NM_033390	ZC3H12C	NM_080593	HIST1H2BK
NM_022893	BCL11A	NM_001102592	HENMT1
NM_001003675	LDLRAD4	NR_046451	LOC374443
NM_001048199	RCC1	NM_001243879	TRA2B
NM_002072	GNAQ	NM_024576	OGFRL1
NM_007360	KLRK1	NM_003580	NSMAF
NM_153365	TAPT1	NR_027038	MBNL1-AS1
NM_004226	STK17B	NM_001143688	DIS3L
NM_001166119	LEF1	NM_001278162	HIPK3
NM_032776	JMJD1C	NM_001195626	MLLT10
NM_032873	UBASH3B	NM_001256375	C12orf79
NR_029374	LEF1-AS1	NM_182972	IRF2BP2
NM_001130415	APOLD1	NM_175060	CLEC14A
NM_152227	SNX5	NM_021103	TMSB10
NM_001166693	AFF1	NM_002107	H3F3A
NM_001204259	NR3C1	NM_016021	UBE2J1
NM_152545	RASGEF1B	NR_034127	LOC100132356
NM_016269	LEF1	NM_001165412	NFKB1
NM_001278367	RHOH	NR_002819	MALAT1
NM_001199805	KLRC4-KLRK1	NM_153253	SIPA1
NM_001244810	FOXP1	NM_001162407	CLK1
NM_001193349	MEF2C	NM_014046	MRPS18B
NM_005670	EPM2A	NM_001251918	RAP1B
NM_001731	BTG1	NM_016274	PLEKHO1
NM_001243975	PPP3CC	NM_001199897	LAMP5
NM_001134373	NT5C2	NM_014960	ARSG
NM_002397	MEF2C	NR_015419	LOC145783
NM_001145294	NGLY1	NM_012071	COMMD3
NM_001278368	RHOH	NM_005734	HIPK3
NM_001278369	RHOH	NM_001033572	AMZ2
NM_001278478	RUNX2	NR_102425	EZR-AS1
NM_001204126	LRMP	NR_033258	ZEB2
NM_054114	TAGAP	NM_133342	RAD17
NM_000958	PTGER4	NR_027350	MIR17HG
NM_016619	PLAC8	NM_003820	TNFRSF14
		NM_080612	GAB3
		NM_031419	NFKBIZ
		NM_152896	UHRF2
		NR_002605	DLEU1
		NM_001198951	RNF103
		NM_001100409	SENP6
		NM_022154	SLC39A8
		NM_052862	RCSD1
		NM_199162	ADPRHL1
		NM_007215	POLG2
		NM_172127	CAMK2D
		NR_002612	DLEU2
		NM_001175	ARHGDIB
		NR_024490	GABPB1-AS1
		NM_001195306	BBIP1
		NM_001135654	PABPC4
		NM_052865	MGME1
		NM_015932	POMP
		NM_001130685	GUCY1A3
		NM_004089	TSC22D3
		NM_101395	DYRK1A
		NM_021109	TMSB4X
		NM_001901	CTGF
		NM_006009	TUBA1A
		NM_002729	HHEX
		NM_201595	GTF2A1
		NM_013233	STK39
		NM_001039841	ARHGAP11B
		NM_030816	ANKRD13C
		NM_015335	MED13L
		NM_001270471	SOCS2
		NM_002128	HMGB1
		NM_005354	JUND
		NM_078626	CDKN2C
		NM_001110	ADAM10
		NM_001068	TOP2B
		NM_016545	IER5
		NR_027251	LOC100129726
		NM_031844	HNRNPU
		NM_023929	ZBTB10
		NM_021140	KDM6A
		NM_001253861	MND1
		NR_038285	MFI2-AS1
		NM_015045	WAPAL
		NM_018376	NIPSNAP3B
		NM_000110	DPYD
		NM_002136	HNRNPA1
		NM_203447	DOCK8
		NM_020529	NFKBIA
		NM_005415	SLC20A1
		NM_001178055	PARP8
		NM_021156	TMX4
		NM_005219	DIAPH1
		NM_025249	KIAA1683
		NM_001145365	ZNF652
		NM_001014279	ANXA2R
		NR_026903	AMZ2P1
		NM_152608	SDE2
		NM_001743	CALM2
		NR_024061	LOH12CR2
		NM_004071	CLK1
		NM_002714	PPP1R10
		NM_014897	ZNF652
		NM_005160	ADRBK2
		NM_001010883	FAM102B
		NM_018093	WDR74
		NM_007187	WBP4
		NM_001169117	STIM2
		NM_004417	DUSP1
		NM_133493	CD109
		NM_001135146	SLC39A8
		NM_001300	KLF6
		NM_001145417	MSL2
		NM_001142327	DMTF1
		NM_207038	TCF12
		NM_001159587	CD109
		NM_018133	MSL2
		NM_001195307	BBIP1
		NM_001278310	DNAJB14
		NM_003599	SUPT3H
		NM_005239	ETS2
		NM_018364	RSBN1
		NM_001130716	PLAC8
		NM_003611	OFD1
		NM_001270467	SOCS2
		NM_152271	LONRF1
		NM_001080419	UNK
		NR_029373	LEF1-AS1
		NR_036490	LOC284648
		NM_006887	ZFP36L2
		NM_002574	PRDX1
		NM_001198793	ARPC4-TTLL3
		NM_017935	BANK1
		NM_033224	PURB
		NM_032199	ARID5B
		NM_001025068	ARPP21
		NM_014831	TRANK1
		NM_012141	INTS6
		NM_003877	SOCS2
		NM_007373	SHOC2
		NM_152309	PIK3AP1
		NM_001142595	P4HA1
		NM_001042734	SEC24B
		NM_013431	KLRC4
		NM_001048195	RCC1
		NM_005067	SIAH2
		NM_001244816	FOXP1
		NM_001634	AMD1
		NR_038263	SOCS2-AS1
		NM_001244604	DPYSL2
		NR_102752	LOC100506639
		NM_001033032	FAIM
		NM_000945	PPP3R1
		NM_004064	CDKN1B
		NM_001199322	BLOC1S5
		NR_038246	LOC100507557
		NM_152720	NEK3
		NM_021255	PELI2
		NM_001016	RPS12
		NM_001015892	TAF9
		NR_028338	TRAF3IP2
		NM_032328	EFCAB2
		NM_001033059	AMD1
		NM_012236	SCMH1
		NR_024127	SNHG12
		NM_003968	UBA3
		NM_006785	MALT1
		NR_026891	FLJ10038
		NM_006407	ARL6IP5
		NM_018976	SLC38A2
		NM_004907	IER2
		NM_001015051	RUNX2
		NM_001262	CDKN2C
		NM_001044369	FAM69C
		NM_153823	GSG1
		NM_147128	ZNRF2
		NM_005911	MAT2A
		NM_015275	KIAA1033
		NM_182505	C9orf85
		NM_000905	NPY
		NM_001267616	ARPP21
		NM_002983	CCL3
		NM_003467	CXCR4
		NM_003530	HIST1H3D
		NM_025099	CTC1
		NM_058169	LOH12CR1
		NM_015139	SLC35D1
		NM_004088	DNTT
		NM_020307	CCNL1
		NM_199440	HSPD1
		NM_001145852	PROM1
		NM_001271611	STX10
		NR_038841	LOC100506746
		NM_001256449	GUCY1A3
		NM_006754	SYPL1
		NM_021996	GBGT1
		NM_001165	BIRC3
		NM_001098638	RNF169
		NR_102756	LOC100996255
		NM_020342	SLC39A10
		NM_178313	SPTBN1
		NR_024586	LOC100216545
		NR_037601	LOC100507217
		NR_046444	LOC374443
		NM_001198780	ARPC4
		NM_001277145	ZBTB10
		NR_034081	LOC255130
		NM_001145098	SKIL
		NM_024007	EBF1
		NM_004641	MLLT10
		NM_001204062	COMMD3-BMI1
		NM_001136204	RCC2
		NR_028408	LINC00938
		NM_021127	PMAIP1
		NM_001987	ETV6
		NM_153188	TNPO1
		NM_001270469	SOCS2
		NM_001244812	FOXP1
		NM_021629	GNB4
		NM_002032	FTH1
		NM_053064	GNG2
		NR_026937	OXSM
		NM_001079539	XBP1
		NM_001145056	SLC44A2
		NM_144584	HENMT1
		NM_001386	DPYSL2
		NR_049793	LOC100130476
		NM_018715	RCC2
		NR_048573	GTF2A1
		NM_014737	RASSF2
		NM_005400	PRKCE
		NM_001135147	SLC39A8
		NM_138363	CEP95
		NM_001257197	CUL3
		NR_052021	PTPRC
		NM_017644	KLHL24
		NM_002106	H2AFZ
		NM_207371	SKIDA1
		NM_016377	AKAP7
		NM_001025780	ABHD17B
		NM_016655	GABPB1
		NM_004396	DDX5
		NR_046438	MEIS1-AS3
		NM_032048	EMILIN2
		NM_001113523	PARP15
		NM_001244813	FOXP1
		NM_001144772	NSMAF
		NM_182715	SYPL1
		NM_133343	RAD17
		NM_001007257	PRDM2
		NM_001010911	C10orf114
		NR_046552	RNASEH2B-AS1
		NM_001145293	NGLY1
		NM_016293	BIN2
		NM_018147	FAIM
		NM_001206557	KIAA1432
		NM_153201	HSPA8
		NR_040248	ZEB2-AS1
		NM_020123	TM9SF3
		NR_002909	SNHG3
		NM_016084	RASD1
		NR_029383	PAN3-AS1
		NM_014616	ATP11B
		NM_144571	CNOT6L
		NM_013313	YPEL1
		NM_014563	TRAPPC2
		NM_021958	HLX
		NR_002944	HNRNPA1P10
		NR_039978	SEC24B-AS1
		NM_005324	H3F3B
		NM_021182	HMHB1
		NR_034085	LOC648987
		NM_015161	ARL6IP1

## Sheet: ML2 - MLL-AF6
Spreading targets, gene isoforms (unique TSS) (47)	Spreading targets, gene names (38 unique)	Non-spreading targets, gene isoforms (unique TSS) (71)	Non-spreading targets, gene names (65 unique)
NM_001130415	APOLD1	NR_027038	MBNL1-AS1
NM_152641	ARID2	NM_173359	EIF4E3
NM_003599	SUPT3H	NM_012071	COMMD3
NM_014112	TRPS1	NM_152739	HOXA9
NM_001100409	SENP6	NM_005180	BMI1
NM_015566	FAM169A	NR_038921	LOC100130992
NM_005375	MYB	NM_203447	DOCK8
NM_080759	DACH1	NR_033258	ZEB2
NR_046462	FAM169A	NM_015139	SLC35D1
NM_198449	EMB	NM_006896	HOXA7
NM_003718	CDK13	NR_037843	HOTTIP
NM_001244810	FOXP1	NM_004064	CDKN1B
NM_032184	SYDE2	NM_175856	CHSY3
NM_005127	CLEC2B	NM_001253693	MCOLN3
NM_001135823	SSPN	NR_015419	LOC145783
NM_001178055	PARP8	NR_046609	HOXA-AS4
NM_004348	RUNX2	NR_037599	LOC646278
NM_001177383	CPEB2	NM_004641	MLLT10
NM_001244808	FOXP1	NM_018951	HOXA10
NM_005086	SSPN	NR_015447	LOC153684
NM_018150	RNF220	NM_001244813	FOXP1
NR_024278	LOC646762	NM_003580	NSMAF
NM_002971	SATB1	NM_001130716	PLAC8
NM_024615	PARP8	NM_013450	BAZ2B
NM_001135648	PTPRK	NM_207038	TCF12
NM_001001330	REEP3	NR_034127	LOC100132356
NR_015448	DLX6-AS1	NM_001014279	ANXA2R
NM_014795	ZEB2	NM_007351	MMRN1
NM_152665	TCTEX1D1	NM_030762	BHLHE41
NM_002844	PTPRK	NM_001262	CDKN2C
NM_133638	ADAMTS19	NR_003521	WHAMMP3
NM_015461	ZNF521	NR_037939	HOXA10
NM_001781	CD69	NR_037144	PLEKHA8P1
NM_002897	RBMS1	NM_153365	TAPT1
NM_032776	JMJD1C	NM_016029	DHRS7
NR_027697	TAPT1-AS1	NM_002563	P2RY1
NM_004999	MYO6	NM_152569	C9orf66
NM_001278478	RUNX2	NM_005523	HOXA11
NM_207292	MBNL1	NM_001126128	PROK2
NM_001131010	SATB1	NM_001195626	MLLT10
NM_001164749	NPAS3	NR_037940	HOXA10-HOXA9
NM_001083962	TCF4	NR_027182	JMJD1C-AS1
NM_023037	FRY	NM_001144772	NSMAF
NM_001130711	CLEC2A	NR_036482	DPY19L2P3
NM_001193349	MEF2C	NM_004719	SCAF11
NM_001243226	TCF4	NM_032256	TMEM117
NM_002397	MEF2C	NR_034085	LOC648987
		NM_078626	CDKN2C
		NM_022495	PCNXL4
		NM_153259	MCOLN2
		NM_001025356	ANO6
		NM_207371	SKIDA1
		NR_073473	TWF1
		NM_001259	CDK6
		NR_040248	ZEB2-AS1
		NR_027347	ZNRF2P2
		NR_036475	LOC100289656
		NR_002795	HOXA11-AS
		NM_018971	GPR27
		NM_007051	FAF1
		NM_001134649	EIF4E3
		NR_028408	LINC00938
		NR_102752	LOC100506639
		NR_026589	WHAMMP2
		NM_000522	HOXA13
		NM_001190765	KLRF2
		NM_001204062	COMMD3-BMI1
		NM_001010911	C10orf114
		NM_005221	DLX5
		NR_034086	LOC648987
		NM_012184	FOXD4L1

## Sheet: KOPN-8 - MLL-ENL
Spreading targets, gene isoforms (unique TSS) (132)	Spreading targets, gene names (108 unique)	Non-spreading targets, gene isoforms (unique TSS) (1555)	Non-spreading targets, gene names (1358 unique)
NM_001278505	GPATCH11	NM_006642	SDCCAG8
NM_005734	HIPK3	NM_173829	SREK1IP1
NM_017934	PHIP	NM_033114	ZCRB1
NM_001135805	SYT1	NM_005870	SAP18
NM_021623	PLEKHA2	NM_022130	GOLPH3
NM_001135052	SYK	NM_001271838	RSRC1
NM_002397	MEF2C	NM_177966	PDE12
NM_016530	RAB8B	NM_012328	DNAJB9
NM_001130687	GUCY1A3	NM_001135676	SMIM19
NM_001244810	FOXP1	NM_001025068	ARPP21
NM_016653	ZAK	NM_144981	IMMP1L
NM_001083591	CELF2	NM_015310	PSD3
NM_174921	SMIM14	NM_000633	BCL2
NR_045116	C5orf56	NM_172004	CLECL1
NM_001267616	ARPP21	NM_001256378	MCMBP
NM_018279	TMEM19	NM_016224	SNX9
NM_004241	JMJD1C	NM_001131009	PTPN12
NM_032961	PCDH10	NM_001278082	LOC100652758
NM_001145306	CDK6	NM_173511	FAM117B
NM_001267617	ARPP21	NM_005898	CAPRIN1
NM_033390	ZC3H12C	NM_001144923	TTC26
NM_001256449	GUCY1A3	NR_024557	WAC
NM_001184986	NDUFC1	NM_022782	MPHOSPH9
NM_014931	PPP6R1	NM_024813	RPAP2
NM_001100409	SENP6	NM_012343	NNT
NM_032776	JMJD1C	NM_014639	TTC37
NM_001130685	GUCY1A3	NM_014171	CRIPT
NM_004348	RUNX2	NM_001244701	ZFP36L1
NM_207038	TCF12	NR_036507	NDUFAF4P1
NM_001131010	SATB1	NM_001142498	SIRT1
NM_015001	SPEN	NM_001001894	TTC3
NM_153695	ZNF367	NM_021629	GNB4
NM_032873	UBASH3B	NR_026891	FLJ10038
NM_004508	IDI1	NM_152417	TMEM68
NM_005923	MAP3K5	NM_019600	FAM214A
NM_004719	SCAF11	NM_001085451	LNP1
NM_001037339	PDE4B	NM_020861	ZBTB2
NM_018150	RNF220	NM_004775	B4GALT6
NM_014943	ZHX2	NM_144599	NIPA1
NM_000314	PTEN	NM_015057	MYCBP2
NM_016300	ARPP21	NM_003215	TEC
NM_001220767	IKZF1	NM_017998	C9orf40
NM_005639	SYT1	NM_018682	KMT2E
NM_002072	GNAQ	NM_004748	CCPG1
NR_073598	ATP8B4	NM_001143905	C12orf65
NM_006721	ADK	NM_022483	C5orf28
NM_003489	NRIP1	NM_006495	EVI2B
NM_003667	LGR5	NM_020818	UNC79
NM_001858	COL19A1	NM_016551	TM7SF3
NM_014709	USP34	NM_019083	TRMT13
NM_015461	ZNF521	NM_004912	KRIT1
NM_006734	HIVEP2	NM_181787	DPY19L4
NM_001278163	HIPK3	NM_001123	ADK
NR_040108	LOC728175	NM_033089	ZCCHC3
NR_040073	MIR181A1HG	NM_133647	SLC12A6
NM_020732	ARID1B	NM_001145441	TYW1B
NM_001193347	MEF2C	NM_019072	SGTB
NM_001278162	HIPK3	NM_002692	POLE2
NM_022136	SAMSN1	NM_145207	SPATA5
NM_000448	RAG1	NM_001198903	YY1AP1
NM_020458	TTC7A	NM_015651	PHF19
NM_004462	FDFT1	NM_001023570	IQCB1
NM_001130684	GUCY1A3	NM_001207015	PTPRR
NM_207292	MBNL1	NM_018133	MSL2
NM_004310	RHOH	NM_178450	2003-03-01
NM_004119	FLT3	NM_006023	CDC123
NM_001042693	FAM159A	NM_031490	LONP2
NM_012443	SPAG6	NM_015091	FAM179B
NM_001244808	FOXP1	NR_038903	RAB30-AS1
NM_001160225	RNF170	NM_000944	PPP3CA
NM_017831	RNF125	NM_016274	PLEKHO1
NM_001142279	RNASEH2B	NM_001083607	PTCH1
NM_016734	PAX5	NR_073458	TMEM220-AS1
NM_032464	LAT2	NM_001256858	RNF34
NM_001193349	MEF2C	NM_018283	NUDT15
NM_002350	LYN	NM_016090	RBM7
NM_015549	PLEKHG3	NM_014863	CHST15
NM_001015051	RUNX2	NM_139045	SMARCA2
NM_001278369	RHOH	NM_182603	ANKRD42
NM_007360	KLRK1	NM_005171	ATF1
NM_001204126	LRMP	NR_037607	UCHL5
NM_014899	RHOBTB3	NM_198141	GANC
NM_001174168	SYK	NM_015365	AMMECR1
NM_002494	NDUFC1	NM_198150	ARSK
NM_018292	QRSL1	NM_002093	GSK3B
NM_006888	CALM1	NR_037940	HOXA10-HOXA9
NM_001197222	PDE4D	NM_002027	FNTA
NM_032838	ZNF566	NM_001270436	CDC42EP3
NM_004999	MYO6	NM_005406	ROCK1
NM_001168344	RREB1	NM_001165412	NFKB1
NR_027409	GOLGA8A	NM_005669	REEP5
NM_152641	ARID2	NM_001202464	ZMYND11
NM_002971	SATB1	NM_001134709	DEK
NM_001003698	RREB1	NM_001037277	GGPS1
NR_029374	LEF1-AS1	NM_001001	RPL36AL
NM_001130415	APOLD1	NM_001195215	DENND1B
NM_001042495	SLC12A6	NM_001001487	ATP2C1
NM_013450	BAZ2B	NM_001256476	WDR92
NM_203487	PCDH9	NM_001199381	RNF145
NM_001177383	CPEB2	NM_004589	SCO1
NR_024279	FLJ37453	NM_001247988	CTAGE5
NM_014795	ZEB2	NM_000629	IFNAR1
NM_001083962	TCF4	NM_198557	RBM43
NM_001002811	PDE4DIP	NM_001243120	SKP2
NM_024007	EBF1	NM_014744	TBC1D5
NM_003599	SUPT3H	NM_001030288	SPN
NM_001199805	KLRC4-KLRK1	NM_002107	H3F3A
NM_001624	AIM1	NM_001779	CD58
NM_001706	BCL6	NM_031217	KIF18A
NM_002398	MEIS1	NM_001166693	AFF1
NM_001024847	TGFBR2	NM_033356	CASP8
NM_001259	CDK6	NM_014110	PPP1R8
NM_006203	PDE4D	NM_199421	SOCS4
NR_027697	TAPT1-AS1	NM_012205	HAAO
NM_004800	TM9SF2	NR_015447	LOC153684
NM_022893	BCL11A	NM_078626	CDKN2C
NM_020993	BCL7A	NM_148919	PSMB8
NM_001278368	RHOH	NM_020320	RARS2
NM_001042494	SLC12A6	NM_001008239	C18orf25
NR_038981	LOC100507254	NM_144628	TBC1D20
NM_001001330	REEP3	NM_152647	FAM227B
NM_001278478	RUNX2	NM_181784	SPRED2
NM_002298	LCP1	NR_034137	ZBED5-AS1
NR_015419	LOC145783	NM_005668	ST8SIA4
NM_173500	TTBK2	NM_015163	TRIM9
NR_038373	DNAJC9-AS1	NM_016337	EVL
NM_033387	FAM78A	NM_001142477	NREP
NM_001204504	DGKH	NM_017769	G2E3
NM_020185	DUSP22	NM_001169117	STIM2
NM_001278367	RHOH	NM_006255	PRKCH
NM_006548	IGF2BP2	NM_024911	WLS
NM_022051	EGLN1	NM_001010895	ERCC6L2
		NR_046609	HOXA-AS4
		NM_016442	ERAP1
		NM_152636	METTL15
		NM_178862	STT3B
		NR_033399	DDX12P
		NM_194449	PHLPP1
		NM_001256053	ANKRD26
		NM_001102592	HENMT1
		NM_020927	VAT1L
		NM_152231	FBXO34
		NM_004545	NDUFB1
		NM_018206	VPS35
		NR_027049	ZNF788
		NR_027626	CMAHP
		NR_001458	MIR155HG
		NM_139244	STXBP5
		NR_102376	TOPORS-AS1
		NM_032169	ACAD11
		NM_001242936	FAM47E
		NM_015351	TTC9
		NR_046177	MAPRE2
		NR_038921	LOC100130992
		NM_005121	MED13
		NM_018017	C10orf118
		NM_001243234	TCF4
		NM_000153	GALC
		NM_002800	PSMB9
		NM_001253750	CLECL1
		NM_015497	TMEM87A
		NM_012381	ORC3
		NM_001254751	CD6
		NM_018441	PECR
		NM_005082	TRIM25
		NM_194271	RNF34
		NM_016156	MTMR2
		NM_003925	MBD4
		NR_027035	CCDC41-AS1
		NM_007348	ATF6
		NR_045105	VWA9
		NM_018158	SLC4A1AP
		NM_001146169	TATDN3
		NM_006838	METAP2
		NM_002396	ME2
		NM_006857	SNRNP27
		NM_001204878	BAG4
		NM_001144061	COPB1
		NM_002285	AFF3
		NM_001679	ATP1B3
		NM_001204453	PSMC2
		NM_002922	RGS1
		NM_001168254	OCIAD1
		NM_001135037	MFAP3
		NM_015269	ZCCHC11
		NM_001258215	IL12RB2
		NM_017747	ANKHD1
		NM_172200	IL15RA
		NM_001166119	LEF1
		NM_001134439	PHLDB2
		NR_034169	FAM133DP
		NM_001199282	LRBA
		NM_000051	ATM
		NM_000536	RAG2
		NM_152910	DGKH
		NM_005134	PPP4R1
		NM_173074	PIGF
		NM_005908	MANBA
		NR_036530	LOC100289230
		NM_001166276	ARHGAP25
		NM_001166277	ARHGAP25
		NM_001080976	DSE
		NM_147156	SGMS1
		NM_000595	LTA
		NM_018464	CISD1
		NM_002894	RBBP8
		NM_138284	IL17D
		NR_029383	PAN3-AS1
		NM_052932	TMEM123
		NM_178858	SFXN2
		NM_001185009	RNF4
		NM_016261	TUBD1
		NM_001135993	TTC39C
		NM_032145	FBXO30
		NM_006994	BTN3A3
		NM_001251877	USP4
		NM_020726	NLN
		NM_001127511	APC
		NM_001085430	C17orf67
		NR_034123	LOC100131067
		NM_181725	METTL2A
		NM_133325	PHF10
		NM_001014279	ANXA2R
		NM_006153	NCK1
		NM_001198906	YY1AP1
		NM_001173512	MRRF
		NM_006575	MAP4K5
		NR_024623	C21orf49
		NM_001812	CENPC1
		NM_001278141	NBPF12
		NM_173607	FAM177A1
		NM_004577	PSPH
		NM_020233	ADPRM
		NM_001171508	MCFD2
		NM_001202549	SYNJ2BP-COX16
		NM_001128219	VGLL4
		NM_152433	KBTBD3
		NM_002269	KPNA5
		NM_003941	WASL
		NM_003884	KAT2B
		NM_001146104	PARP9
		NM_001099626	MTFR1L
		NM_133494	NEK7
		NM_015589	SAMD4A
		NM_153713	LIX1L
		NM_001135255	RBBP4
		NM_014950	ZBTB1
		NM_181523	PIK3R1
		NM_001137668	CASP8AP2
		NM_033407	DOCK7
		NM_022154	SLC39A8
		NM_021966	TCL1A
		NM_001204062	COMMD3-BMI1
		NM_032752	ZNF496
		NM_005625	SDCBP
		NM_001256461	SLC12A2
		NM_006977	ZBTB25
		NM_052855	ANKRD40
		NM_014159	SETD2
		NM_001127231	AUTS2
		NR_015360	FLJ33630
		NM_144694	ZNF570
		NM_024551	ADIPOR2
		NM_020815	PCDH10
		NM_182763	MCL1
		NR_033797	DKFZP434I0714
		NM_019842	KCNQ5
		NM_001242903	AKAP1
		NM_001207044	CLASP2
		NM_017909	RMND1
		NM_001145417	MSL2
		NM_020928	ZSWIM6
		NM_030964	SPRY4
		NM_020937	FANCM
		NM_024908	WDR76
		NM_016237	ANAPC5
		NM_018164	ASUN
		NM_153608	ZNF114
		NM_014829	DDX46
		NM_002358	MAD2L1
		NM_024683	TEFM
		NM_001101339	C12orf77
		NM_194454	KRIT1
		NM_172127	CAMK2D
		NM_153365	TAPT1
		NR_102429	OSGEPL1-AS1
		NM_025075	THOC7
		NR_023352	NMRK1
		NM_001199859	ANGPT1
		NM_032270	LRRC8C
		NM_012243	SLC35A3
		NM_016218	POLK
		NM_021942	TRAPPC11
		NR_046438	MEIS1-AS3
		NR_038943	ADD3-AS1
		NM_006572	GNA13
		NM_001203246	GPBP1
		NM_003664	AP3B1
		NM_020799	STAMBPL1
		NM_006135	CAPZA1
		NM_004688	NMI
		NM_001253861	MND1
		NM_183419	RNF19A
		NR_023390	LINC00476
		NM_005862	STAG1
		NM_005748	YAF2
		NM_003874	CD84
		NM_152230	IPMK
		NM_001163523	ITPRIPL1
		NM_001017420	ESCO2
		NM_001754	RUNX1
		NM_024828	CAAP1
		NM_003641	IFITM1
		NM_018361	AGPAT5
		NM_003932	ST13
		NM_032373	PCGF5
		NM_001010911	C10orf114
		NM_001018088	VPS13C
		NM_033339	CASP7
		NM_012420	IFIT5
		NM_001007527	LMBRD2
		NR_046451	LOC374443
		NM_004261	2015-09-01
		NM_017699	SIDT1
		NM_017890	VPS13B
		NM_001145426	YBX3
		NM_020234	DTWD1
		NM_001270410	LIN9
		NM_015132	SNX13
		NM_005802	TOPORS
		NM_030637	DDHD1
		NM_005493	RANBP9
		NM_001199302	CNOT2
		NM_000593	TAP1
		NM_018287	ARHGAP12
		NM_002460	IRF4
		NM_032360	ACBD6
		NM_001258326	SFI1
		NM_002408	MGAT2
		NR_001588	SBDSP1
		NM_203447	DOCK8
		NM_198566	C5orf34
		NM_031419	NFKBIZ
		NM_006608	PHTF1
		NM_173362	RFESD
		NM_018364	RSBN1
		NM_001142416	AIMP1
		NM_001199303	CNOT2
		NM_001008388	CISD2
		NM_153816	SNX14
		NR_027045	C1orf200
		NM_199327	SPRY1
		NM_001901	CTGF
		NM_005067	SIAH2
		NM_001042749	STAG2
		NM_207521	RTN4
		NM_003387	WIPF1
		NM_001001556	GALK2
		NM_001134479	LRRC8D
		NM_001198978	SMAP2
		NM_001270765	CHST15
		NM_004645	COIL
		NM_001012985	COA6
		NR_033373	KIF9-AS1
		NM_152484	ZNF569
		NM_000318	PEX2
		NM_018010	IFT57
		NR_024284	ZEB1-AS1
		NM_012290	TLK1
		NM_031480	RIOK1
		NM_001244604	DPYSL2
		NM_020123	TM9SF3
		NM_016451	COPB1
		NM_014458	KLHL20
		NM_024670	SUV39H2
		NM_005026	PIK3CD
		NM_052862	RCSD1
		NM_005339	UBE2K
		NM_033001	GTF2I
		NM_018843	SLC25A40
		NM_001256414	GNAI1
		NM_001276249	LDLRAD4
		NR_024490	GABPB1-AS1
		NM_002618	PEX13
		NM_133473	ZNF431
		NM_001168388	CITED2
		NM_007287	MME
		NM_001083907	BANK1
		NM_018062	FANCL
		NM_004093	EFNB2
		NM_001126049	KLLN
		NM_001135575	SMIM13
		NM_001166	BIRC2
		NM_001177998	SLC34A2
		NM_020244	CHPT1
		NM_016467	ORMDL1
		NM_002713	PPP1R8
		NM_003592	CUL1
		NM_001098402	ZBTB21
		NM_203459	CAMSAP2
		NM_001497	B4GALT1
		NM_001042581	SNUPN
		NM_002431	MNAT1
		NM_198147	ABHD15
		NM_207371	SKIDA1
		NM_014039	C11orf54
		NM_194442	LBR
		NM_004641	MLLT10
		NM_001126111	OSGIN2
		NM_003079	SMARCE1
		NM_019024	HEATR5B
		NM_018492	PBK
		NM_001207067	BZW1
		NM_001113523	PARP15
		NM_005482	PIGK
		NM_033055	HIAT1
		NM_024624	SMC6
		NM_014890	FILIP1L
		NM_014616	ATP11B
		NR_038246	LOC100507557
		NM_018383	WDR33
		NM_001143688	DIS3L
		NM_032861	SERAC1
		NR_026550	MPC2
		NM_001005474	NFKBIZ
		NM_016075	VPS36
		NM_175052	ST8SIA4
		NM_016649	ESF1
		NM_017631	DDX60
		NM_005157	ABL1
		NM_001164386	RAPGEF6
		NR_027237	LOC728743
		NM_080593	HIST1H2BK
		NM_018846	KLHL7
		NM_018009	TAPBPL
		NM_001099783	C4orf33
		NM_182977	NNT
		NM_003309	TSPYL1
		NM_001144062	COPB1
		NM_001195108	TLR10
		NM_001040443	PHF11
		NM_001144823	DENND4A
		NR_038935	LOC100288846
		NM_212554	METTL10
		NM_004238	TRIP12
		NM_001007102	L3MBTL3
		NM_001145199	C12orf75
		NM_174899	FBXO36
		NM_020394	ZNF695
		NM_003263	TLR1
		NM_012433	SF3B1
		NM_004523	KIF11
		NM_015384	NIPBL
		NM_020192	YAE1D1
		NR_046234	WDR92
		NM_002287	LAIR1
		NM_001260496	RDX
		NM_002166	ID2
		NM_016021	UBE2J1
		NM_001135147	SLC39A8
		NM_014142	NUDT5
		NM_016360	TACO1
		NM_015382	HECTD1
		NM_001270378	ANKRD46
		NR_003529	CDKN2B-AS1
		NM_015906	TRIM33
		NM_004159	PSMB8
		NM_001098204	HNRNPF
		NM_018328	MBD5
		NM_017771	PXK
		NM_001040444	PHF11
		NR_103532	RUNX2
		NM_006599	NFAT5
		NR_024334	FUT8-AS1
		NM_001172713	GOLGA4
		NM_001278168	CDK5RAP1
		NM_001172085	TBP
		NM_177974	CASC4
		NM_153605	CRYBG3
		NM_016260	IKZF2
		NM_024014	HOXA6
		NR_036533	LOC100499489
		NM_001004313	TMEM220
		NM_012177	FBXO5
		NR_033992	TOPORS-AS1
		NM_001206794	ARID4B
		NR_033759	ATP5L
		NM_001033032	FAIM
		NM_144581	L3HYPDH
		NM_013254	TBK1
		NR_073473	TWF1
		NM_152269	C12orf65
		NM_006585	CCT8
		NM_016655	GABPB1
		NM_002916	RFC4
		NM_016104	RWDD1
		NM_001143958	TMEM30A
		NM_138807	TAMM41
		NM_001199480	ZSCAN9
		NM_007007	CPSF6
		NM_057749	CCNE2
		NM_001080391	SP100
		NM_018310	BRF2
		NR_034120	LOC646329
		NM_003567	BCAR3
		NM_145720	TIGD4
		NM_152429	FGFBP3
		NM_138436	SMIM19
		NM_014117	C16orf72
		NM_018103	LRRC8D
		NM_000182	HADHA
		NM_001077701	MIER1
		NR_040058	RAD51-AS1
		NM_024026	MRP63
		NM_025040	ZNF614
		NM_139119	YY1AP1
		NM_016002	SCCPDH
		NM_139121	YY1AP1
		NR_073113	LOC100652772
		NM_004973	JARID2
		NM_001135674	SMIM19
		NM_001166038	ZNF260
		NM_024818	UBA5
		NM_003107	SOX4
		NM_004048	B2M
		NM_020921	NIN
		NM_017414	USP18
		NM_014319	LEMD3
		NM_004671	PIAS2
		NM_002519	NPAT
		NM_001130912	SUGT1
		NM_203458	NOTCH2NL
		NM_024652	LRRK1
		NM_033222	PSIP1
		NM_018177	N4BP2
		NM_001190882	ORC4
		NM_024831	TGS1
		NM_001144945	MYL12B
		NM_003473	STAM
		NM_001127713	ATL1
		NM_001202413	AKR1A1
		NM_014245	RNF7
		NR_002315	H3F3AP4
		NM_144736	NDUFAF7
		NM_004855	PIGB
		NR_046552	RNASEH2B-AS1
		NM_001256413	HVCN1
		NM_015423	AASDHPPT
		NM_181806	AASDH
		NM_001131028	ATG10
		NM_031844	HNRNPU
		NM_016396	CTDSPL2
		NM_206907	PRKAA1
		NM_000857	GUCY1B3
		NM_017810	ZSCAN32
		NM_001663	ARF6
		NM_203505	G3BP2
		NM_003566	EEA1
		NM_016207	CPSF3
		NM_001193484	LIMS1
		NM_001048249	SMIM15
		NM_001077484	SLC38A1
		NR_027412	LINC00910
		NM_133466	ZFP82
		NR_040251	ZNF410
		NM_015070	ZC3H13
		NM_022098	XPNPEP3
		NM_017676	GIN1
		NM_001024683	ZNF688
		NM_001128213	WDSUB1
		NM_018975	TERF2IP
		NR_028408	LINC00938
		NM_018356	C5orf22
		NM_005843	STAM2
		NR_037884	LOC100507053
		NM_014800	ELMO1
		NM_002574	PRDX1
		NM_001193431	PTPN22
		NM_001193426	SUV39H2
		NM_001136139	TCF3
		NM_001142521	FAM111A
		NM_019040	ELP4
		NM_001254943	CCDC88A
		NM_015696	GPX7
		NM_001199263	UCHL5
		NM_080748	ROMO1
		NM_024896	ERMP1
		NM_003931	WASF1
		NM_004341	CAD
		NM_001257181	SLC20A2
		NM_002956	CLIP1
		NM_001025593	ARFIP1
		NM_024857	ATAD5
		NM_144618	GABPB2
		NR_038832	HOXA-AS3
		NM_002940	ABCE1
		NM_001172677	ZNF607
		NM_001253384	RPL15
		NM_001184	ATR
		NM_182757	RNF144B
		NM_199440	HSPD1
		NM_001166686	PFKM
		NM_023070	ZFP69B
		NM_018254	RCOR3
		NM_021021	SNTB1
		NM_139211	HOPX
		NM_002156	HSPD1
		NM_001098802	CEP78
		NM_178812	MTDH
		NM_152542	PPM1K
		NM_001029835	CCM2
		NM_002890	RASA1
		NM_152739	HOXA9
		NM_007034	DNAJB4
		NM_001199185	ATP2C1
		NM_001244992	PPP1R12A
		NM_014976	PDCD11
		NM_001195626	MLLT10
		NM_004969	IDE
		NM_001145031	PLAU
		NM_017935	BANK1
		NM_003821	RIPK2
		NM_001068	TOP2B
		NR_038301	LINC00888
		NM_012095	AP3M1
		NM_018321	BRIX1
		NM_147185	AKAP9
		NM_017918	CCDC109B
		NM_001104587	SLFN11
		NM_153835	GPR113
		NM_030641	APOL6
		NM_003956	CH25H
		NM_001271816	DCLRE1A
		NM_133465	KIAA1958
		NM_033657	DAP3
		NM_053001	OSR2
		NM_020453	ATP10D
		NM_001085481	MAP1LC3B2
		NM_001134470	C3orf58
		NM_001170704	MBNL3
		NM_033644	FBXW11
		NM_181713	UBXN2A
		NR_073538	EPC1
		NM_004707	ATG12
		NM_182625	GEN1
		NM_002296	LBR
		NM_033295	CASP1
		NM_001077208	SEC31A
		NM_001270574	CSNK1G3
		NM_001244812	FOXP1
		NM_001141945	ACTA2
		NM_001243885	TOB1
		NM_014688	USP6NL
		NM_001194995	C12orf65
		NM_005274	GNG5
		NM_001198999	SEMA6D
		NM_001143852	TCHP
		NM_001135675	SMIM19
		NM_057175	NAA15
		NM_032501	ACSS1
		NM_001174167	SYK
		NM_001144772	NSMAF
		NM_152756	RICTOR
		NM_001278390	SLC38A1
		NM_001277961	STIM1
		NM_001199179	ATP2C1
		NM_007080	LSM6
		NM_001129887	DNAJC2
		NM_001257291	SLC9A7
		NM_014288	ITGB3BP
		NM_001272004	EPC1
		NR_003955	EMBP1
		NM_006544	EXOC5
		NM_198467	RSBN1L
		NM_015602	TOR1AIP1
		NM_000520	HEXA
		NM_001031693	HHLA3
		NR_033981	FLJ27354
		NR_034089	LOC100131564
		NM_001198784	C15orf65
		NM_017554	PARP14
		NR_033805	WAC-AS1
		NM_020141	TMEM167B
		NM_025146	NAA50
		NM_001136479	ANP32E
		NM_001752	CAT
		NR_052005	CD274
		NM_002793	PSMB1
		NM_001145678	KIAA0825
		NR_024526	ARL6IP6
		NR_028138	LINC00936
		NM_001190881	ORC4
		NM_006716	DBF4
		NM_003467	CXCR4
		NM_139164	STARD4
		NM_014314	DDX58
		NM_002223	ITPR2
		NM_001261384	UEVLD
		NM_001198901	YY1AP1
		NR_002605	DLEU1
		NM_144978	CCDC138
		NM_021109	TMSB4X
		NM_004713	NEMF
		NM_015471	NSL1
		NM_001268	RCBTB2
		NM_001130009	GEN1
		NM_032632	PAPOLA
		NM_006479	RAD51AP1
		NM_001172225	ZNF540
		NM_032322	RNF135
		NM_021159	RAP1GDS1
		NM_020374	C12orf4
		NM_021958	HLX
		NM_144726	RNF145
		NR_028352	PIGP
		NM_181890	UBE2D3
		NM_001174096	ZEB1
		NM_139076	FAM175A
		NM_025054	VCPIP1
		NM_001267043	AEBP2
		NM_001127232	AUTS2
		NM_025138	PROSER1
		NM_001131036	ZCCHC9
		NM_005238	ETS1
		NM_001177665	RIF1
		NM_031361	COL4A3BP
		NM_001178094	BCAT1
		NM_016220	ZNF107
		NR_038841	LOC100506746
		NM_003358	UGCG
		NR_037801	ZNF625
		NM_021269	ZNF708
		NM_001388	DRG2
		NR_038361	RSBN1L-AS1
		NM_101395	DYRK1A
		NM_001136224	RCOR3
		NM_001079673	FNDC3A
		NM_001134492	HS2ST1
		NR_024586	LOC100216545
		NM_001111	ADAR
		NR_040081	LOC100506804
		NM_032730	RTN4IP1
		NM_031370	HNRNPD
		NM_003038	SLC1A4
		NM_001098625	JKAMP
		NM_002919	RFX3
		NM_021239	RBM25
		NM_001271685	SLC35A3
		NR_038991	RBM26-AS1
		NM_001252078	USP15
		NM_001127394	TSEN15
		NR_038245	LOC100507557
		NM_001098208	HNRNPF
		NM_000671	ADH5
		NM_001130475	THAP5
		NM_001252	CD70
		NM_003365	UQCRC1
		NM_001113513	ARHGEF7
		NM_001017370	NHLRC3
		NM_002791	PSMA6
		NM_020945	WDFY4
		NM_015562	UBXN7
		NR_036485	SBF2-AS1
		NM_021211	ZBED5
		NR_034127	LOC100132356
		NM_004481	GALNT2
		NM_001243231	TCF4
		NM_014812	CEP170
		NM_001009925	TMEM230
		NM_001193425	SUV39H2
		NM_024520	C2orf47
		NM_024525	TTC13
		NM_003074	SMARCC1
		NM_012214	MGAT4A
		NM_001008237	TTC32
		NM_144689	ZNF420
		NM_001145294	NGLY1
		NM_007110	TEP1
		NR_034086	LOC648987
		NM_001170693	CAGE1
		NM_019042	PUS7
		NM_001130140	ERAP2
		NM_001017915	INPP5D
		NR_073124	NCAPG
		NM_005678	SNURF
		NR_027840	FYTTD1
		NM_004388	CTBS
		NM_014722	FAM65B
		NM_006467	POLR3G
		NM_016269	LEF1
		NM_021067	GINS1
		NM_001172303	MASTL
		NM_013233	STK39
		NM_001145413	NFE2L2
		NM_014765	TOMM20
		NM_001025356	ANO6
		NR_037175	LOC100507463
		NM_175907	ZADH2
		NM_001270623	SLC16A7
		NM_002835	PTPN12
		NM_181656	C17orf58
		NM_001127398	ERLEC1
		NM_018253	YY1AP1
		NM_005786	TSHZ1
		NR_037857	LOC254128
		NM_152841	HPS4
		NM_001171888	FGFR1OP2
		NM_000333	ATXN7
		NM_000264	PTCH1
		NM_001130482	VRK2
		NM_173648	CCDC141
		NM_006305	ANP32A
		NM_017768	LRRC40
		NM_002709	PPP1CB
		NM_003659	AGPS
		NM_032936	TMEM60
		NM_004893	H2AFY
		NM_022841	RFX7
		NM_014264	PLK4
		NM_001005739	VPS54
		NM_003608	GPR65
		NR_037144	PLEKHA8P1
		NM_006311	NCOR1
		NM_032557	USP38
		NM_017754	UHRF1BP1
		NM_181741	ORC4
		NM_018951	HOXA10
		NM_002069	GNAI1
		NM_003825	SNAP23
		NM_019091	PLEKHA3
		NM_015355	SUZ12
		NM_005400	PRKCE
		NM_000989	RPL30
		NM_005857	ZMPSTE24
		NM_198514	NHLRC2
		NM_152432	ARHGAP42
		NM_014236	GNPAT
		NM_139168	SREK1
		NM_138792	LEO1
		NR_004854	AMN1
		NM_024641	MANEA
		NM_002729	HHEX
		NM_198892	BMP2K
		NM_001032292	ZNF174
		NM_005633	SOS1
		NR_033258	ZEB2
		NM_001199851	DAP3
		NM_006947	SRP72
		NM_018691	FAM114A2
		NM_014612	FAM120A
		NM_001256708	ANAPC10
		NM_001172477	RRM2B
		NM_012158	FBXL3
		NM_015958	DPH5
		NM_015979	MED23
		NM_018489	ASH1L
		NM_001040138	CKLF
		NM_002703	PPAT
		NM_001083604	PTCH1
		NM_015932	POMP
		NM_015306	USP24
		NM_014802	C2CD5
		NM_001244815	FOXP1
		NM_001142310	TMEM169
		NM_019043	APBB1IP
		NR_002174	CMAHP
		NM_001284	AP3S1
		NM_002649	PIK3CG
		NM_005805	PSMD14
		NM_001017977	DCAF6
		NM_153714	C10orf67
		NM_021144	PSIP1
		NM_001098206	HNRNPF
		NM_016245	HSD17B11
		NM_001127358	PHTF2
		NM_001135146	SLC39A8
		NM_003161	RPS6KB1
		NM_032810	ATAD1
		NR_027762	RBM34
		NM_198990	NAPEPLD
		NM_001261409	BCAR3
		NM_001012967	DDX60L
		NM_001146105	PARP9
		NM_004288	CYTIP
		NM_018695	ERBB2IP
		NM_014488	RAB30
		NM_012141	INTS6
		NR_036652	EFTUD1P1
		NM_002853	RAD1
		NM_031371	ARID4B
		NM_021145	DMTF1
		NM_153353	LRRC34
		NM_019102	HOXA5
		NM_001172643	TK2
		NM_201613	IKBIP
		NM_003758	EIF3J
		NM_032116	KATNAL1
		NM_018456	EAF2
		NM_001198557	LMNB1
		NM_019004	ANKIB1
		NR_103456	LOC100129195
		NM_001178137	CPEB3
		NM_003244	TGIF1
		NM_001207068	BZW1
		NM_001001485	ATP2C1
		NM_153681	PIGP
		NM_002453	MTIF2
		NM_001197319	CLEC2D
		NR_040248	ZEB2-AS1
		NR_034027	CSTF3-AS1
		NM_001190987	SRSF11
		NM_001244816	FOXP1
		NM_022118	RBM26
		NR_038320	LOC100507634
		NR_002612	DLEU2
		NM_002199	IRF2
		NM_145261	DNAJC19
		NM_022770	GINS3
		NM_018454	NUSAP1
		NM_199243	GPR150
		NR_036592	LOC100506710
		NM_173601	GXYLT1
		NM_007051	FAF1
		NR_046551	DLEU7-AS1
		NM_015621	CCDC69
		NM_001011725	HNRNPA1L2
		NM_001193515	SLC30A6
		NM_007187	WBP4
		NM_001144944	MYL12B
		NM_178169	RASSF3
		NM_001166226	CEP120
		NM_001042616	PIGY
		NM_006896	HOXA7
		NM_001100400	PDS5A
		NM_012417	PITPNC1
		NM_001256172	ZNF85
		NM_001043318	ELMSAN1
		NM_001079526	IKZF2
		NM_014881	DCLRE1A
		NM_005327	HADH
		NM_004278	PIGL
		NM_001130716	PLAC8
		NM_004690	LATS1
		NM_005450	NOG
		NM_174909	TMEM167A
		NM_001033578	SGK3
		NM_001257069	FBXW7
		NR_026937	OXSM
		NM_001762	CCT6A
		NM_178454	DRAM2
		NM_000534	PMS1
		NM_001267618	ARPP21
		NM_001429	EP300
		NM_000902	MME
		NM_001206653	SH3GLB1
		NM_004614	TK2
		NM_032288	FYTTD1
		NM_100486	WAC
		NM_001122607	RUNX1
		NM_006502	POLH
		NM_152528	WDSUB1
		NM_022652	DUSP6
		NM_020414	DDX24
		NR_027262	HEXA-AS1
		NM_005180	BMI1
		NM_014911	AAK1
		NM_018169	KIAA1551
		NM_024867	SPEF2
		NM_018696	ELAC1
		NM_006421	ARFGEF1
		NR_046653	VAV3-AS1
		NM_006190	ORC2
		NM_182529	THAP5
		NM_001198989	NFS1
		NM_001003712	OSBPL8
		NM_025181	SLC35F5
		NM_001134485	TOMM5
		NM_017412	FZD3
		NM_018191	RCBTB1
		NR_024566	ZNF271
		NM_198041	NUDT6
		NM_133487	RAD51
		NM_001130105	COL4A3BP
		NM_013431	KLRC4
		NM_052941	GBP4
		NM_006113	VAV3
		NM_001206480	ELMO1
		NM_001105529	ATP8A1
		NM_018265	C1orf106
		NM_005523	HOXA11
		NM_001031712	TRMT11
		NM_019030	DHX29
		NM_006699	MAN1A2
		NM_005956	MTHFD1
		NM_014628	MAD2L1BP
		NM_001040158	H2AFY
		NM_001938	DR1
		NM_052889	CARD16
		NM_003051	SLC16A1
		NM_001198616	MAP7
		NM_213590	TRIM13
		NR_046636	PCDH9-AS3
		NR_038170	FUT8
		NM_003601	SMARCA5
		NM_001271742	CSNK1A1
		NM_001008396	WDHD1
		NM_001204255	SCARB2
		NM_012395	CDK14
		NM_001162900	TMEM217
		NM_181472	CMTM7
		NM_001042399	CCDC41
		NM_053274	GLMN
		NR_026895	AP5M1
		NM_198889	ANKRD17
		NM_016631	PAXBP1
		NM_058241	CCNT2
		NM_032582	USP32
		NM_015585	C20orf26
		NM_194455	KRIT1
		NM_199050	C2CD2
		NR_002795	HOXA11-AS
		NM_014781	RB1CC1
		NM_001242868	SLAIN1
		NM_000644	AGL
		NM_016652	CRNKL1
		NR_026846	LOC285074
		NM_017437	CPSF2
		NM_001009999	KDM1A
		NM_058195	CDKN2A
		NM_002633	PGM1
		NM_001193493	SLC1A4
		NM_001007794	CEPT1
		NM_016287	HP1BP3
		NM_025159	CXorf21
		NM_144643	SCLT1
		NM_003676	DEGS1
		NR_024260	NECAP1
		NM_173208	TGIF1
		NM_005926	MFAP1
		NM_001202519	CFLAR
		NM_005575	LNPEP
		NM_003483	HMGA2
		NM_033632	FBXW7
		NM_001134793	HYLS1
		NM_001040057	FAM133B
		NM_001731	BTG1
		NM_194247	HNRNPA3
		NR_038458	TOB1-AS1
		NM_152379	C1orf131
		NM_001191049	SEC31A
		NM_001256711	ANAPC10
		NM_015123	FRMD4B
		NM_015203	RPRD2
		NM_005754	G3BP1
		NM_001083625	ANKRD12
		NR_026559	LRRC27
		NM_001008949	ITPRIPL1
		NM_032437	EFCAB7
		NM_173487	C4orf33
		NM_017672	TRPM7
		NM_018844	BCAP29
		NM_014783	ARHGAP11A
		NM_007289	MME
		NM_016331	ZNF639
		NM_001164383	STAU2
		NM_005077	TLE1
		NM_001130688	HMGB2
		NM_001131066	RFESD
		NM_207123	GAB1
		NM_022836	DCLRE1B
		NM_007246	KLHL2
		NM_006164	NFE2L2
		NM_058176	HDAC9
		NM_002221	ITPKB
		NR_033393	TROVE2
		NM_001267595	SENP1
		NM_001042751	STAG2
		NM_018304	PRR11
		NM_021813	BACH2
		NR_002816	MRPS31P5
		NM_002129	HMGB2
		NM_000183	HADHB
		NM_001142476	NREP
		NM_022045	MTBP
		NM_005496	SMC4
		NM_005841	SPRY1
		NM_001378	DYNC1I2
		NM_001199934	SESN1
		NM_000628	IL10RB
		NM_001326	CSTF3
		NM_024116	TAF1D
		NM_001134433	AZI2
		NM_007043	KRR1
		NM_005897	IPP
		NR_027182	JMJD1C-AS1
		NM_019595	ITSN2
		NM_001987	ETV6
		NM_001276277	PPIP5K2
		NM_004161	RAB1A
		NM_001256338	CHD1L
		NM_018054	ARHGAP17
		NM_002588	PCDHGC3
		NM_001142327	DMTF1
		NM_001190879	ORC4
		NM_022786	ARV1
		NM_001144060	NHSL1
		NM_203406	MBLAC2
		NM_017892	PRPF40A
		NM_130446	KLHL6
		NM_015190	DNAJC9
		NM_133375	DIS3L
		NM_001178093	BCAT1
		NM_016536	ZNF571
		NM_001127505	ASAH1
		NM_032427	MAML2
		NM_031435	THAP2
		NM_001191022	CTCF
		NM_006090	CEPT1
		NM_022334	ITGB1BP1
		NR_034108	TRAF3IP2-AS1
		NR_036651	HSDL2
		NM_006449	CDC42EP3
		NM_001242318	PDE7A
		NM_001002030	ECHDC1
		NM_152595	PGBD4
		NM_004064	CDKN1B
		NM_001262	CDKN2C
		NR_028492	CFL1P1
		NM_001168389	CITED2
		NM_020750	XPO5
		NM_000945	PPP3R1
		NM_001256379	MCMBP
		NM_018833	TAP2
		NM_080491	GAB2
		NM_178833	SLC9B2
		NM_001079537	TRAPPC6B
		NM_001244813	FOXP1
		NR_026544	PCED1B-AS1
		NM_022769	CRTC3
		NR_002819	MALAT1
		NM_001001436	C16orf87
		NR_004862	TYW5
		NM_198449	EMB
		NM_003953	MPZL1
		NM_177924	ASAH1
		NM_031296	RAB33B
		NM_020400	LPAR5
		NM_017423	GALNT7
		NM_198081	SCML4
		NM_001009814	VWA8
		NM_006887	ZFP36L2
		NM_001278438	FNDC3A
		NR_027716	H2AFJ
		NM_001130089	KARS
		NM_023074	ZNF649
		NM_001198916	PPFIBP1
		NM_020368	UTP3
		NR_027251	LOC100129726
		NM_001256163	BIRC2
		NM_002015	FOXO1
		NM_147188	FBXO22
		NM_003123	SPN
		NM_001278389	SLC38A1
		NR_033932	RGMB-AS1
		NM_006101	NDC80
		NM_016304	RSL24D1
		NR_046262	LOC646719
		NM_020143	PNO1
		NM_001242902	AKAP1
		NM_203394	E2F7
		NM_001005369	MTIF2
		NM_015578	LSM14A
		NM_198841	FAM120AOS
		NM_005426	TP53BP2
		NM_012484	HMMR
		NM_001199933	SESN1
		NM_001142522	FBXO5
		NM_002552	ORC4
		NM_001400	S1PR1
		NM_004311	ARL3
		NM_153182	MINA
		NM_144709	PUS10
		NM_012234	RYBP
		NM_152989	SOX5
		NM_015920	RPS27L
		NM_178313	SPTBN1
		NM_013305	ST8SIA5
		NM_001177	ARL1
		NM_016013	NDUFAF1
		NM_013235	DROSHA
		NM_012071	COMMD3
		NM_001193334	WLS
		NM_005590	MRE11A
		NM_012123	MTO1
		NM_012080	HDHD1
		NM_014824	FCHSD2
		NM_001127183	CFLAR
		NM_015415	MPC2
		NR_038857	LOC441009
		NM_003864	SAP30
		NM_153689	C2orf69
		NM_001040153	SLAIN1
		NM_001018089	NARG2
		NM_020119	ZC3HAV1
		NM_004513	IL16
		NR_027410	GOLGA8B
		NM_022344	C17orf75
		NM_001018067	SERBP1
		NM_032290	ANKRD32
		NM_001775	CD38
		NM_014933	SEC31A
		NM_007005	TLE4
		NM_005760	CEBPZ
		NM_001270520	DAAM1
		NM_001130709	RUFY3
		NM_002185	IL7R
		NM_001112734	ZSCAN30
		NM_001760	CCND3
		NM_001172478	RRM2B
		NM_020154	EMC7
		NM_020931	KIAA1586
		NM_004619	TRAF5
		NM_172193	KLHDC1
		NR_034170	EIF3J-AS1
		NM_020854	KIAA1468
		NM_018147	FAIM
		NM_001037533	GON4L
		NM_001079524	PAICS
		NM_002047	GARS
		NM_052937	PCMTD1
		NM_017658	KLHL28
		NR_028338	TRAF3IP2
		NM_017704	ANKRD49
		NM_144571	CNOT6L
		NM_032410	HOOK3
		NR_037918	PRH1-PRR4
		NM_001127235	GPBP1
		NM_001184985	WNK1
		NM_001166496	SLC16A1
		NM_203467	LRR1
		NM_152990	PXT1
		NM_003849	SUCLG1
		NM_001204451	CCPG1
		NM_014820	TOMM70A
		NM_016125	RNFT1
		NM_001130689	HMGB2
		NM_001137602	MEMO1
		NR_027038	MBNL1-AS1
		NM_002480	PPP1R12A
		NM_001145642	KIAA0226
		NM_004972	JAK2
		NR_045796	CSE1L
		NM_007280	OIP5
		NM_018393	TCP11L1
		NM_032199	ARID5B
		NM_006187	OAS3
		NM_002786	PSMA1
		NM_003183	ADAM17
		NM_015331	NCSTN
		NM_015360	SKIV2L2
		NM_201515	PPHLN1
		NM_001098205	HNRNPF
		NM_001190979	YAF2
		NM_016252	BIRC6
		NR_102752	LOC100506639
		NM_000436	OXCT1
		NR_029373	LEF1-AS1
		NM_001039841	ARHGAP11B
		NM_001243146	NVL
		NM_030816	ANKRD13C
		NM_001270879	MPC1
		NM_015294	TRIM37
		NM_001142275	NIPA1
		NM_025113	KIAA0226L
		NM_175854	PAN3
		NM_145266	NUDCD2
		NM_001251918	RAP1B
		NM_017866	TMEM70
		NM_025235	TNKS2
		NM_001190274	FBXO11
		NM_001190458	DOCK8
		NM_001204368	MGST2
		NM_002912	REV3L
		NM_152682	RWDD4
		NR_026806	FLJ13224
		NM_001003398	BICD1
		NM_007118	TRIO
		NM_001130481	VRK2
		NM_001270979	IST1
		NM_178423	HDAC9
		NM_152594	SPRED1
		NR_037939	HOXA10
		NM_012238	SIRT1
		NM_001256549	PCGF5
		NM_017613	DONSON
		NM_198038	NUDT9
		NM_183245	INVS
		NM_007350	PHLDA1
		NM_001135256	RBBP4
		NM_005800	USPL1
		NM_022840	METTL4
		NR_034085	LOC648987
		NM_002013	FKBP3
		NM_004454	ETV5
		NM_019021	C11orf71
		NM_153045	C9orf91
		NM_001202485	HSPE1-MOB4
		NM_015891	CDC40
		NM_181893	UBE2D3
		NM_001271	CHD2
		NR_038258	TPTE2P5
		NR_027005	C6orf147
		NM_001076786	QSER1
		NM_001207069	BZW1
		NM_005935	AFF1
		NM_001080416	MYBL1
		NM_031446	C18orf21
		NM_022495	PCNXL4
		NM_001014380	KATNAL1
		NR_039990	SMC5-AS1
		NM_022826	2007-03-01
		NM_001236	CBR3
		NM_001359	DECR1
		NM_004239	TRIP11
		NR_052021	PTPRC
		NM_016377	AKAP7
		NM_033228	TRIM23
		NM_014515	CNOT2
		NM_182620	SKA2
		NM_015051	ERP44
		NM_001163437	TBCK
		NM_207303	ATRNL1
		NM_001128212	WDSUB1
		NR_036605	GGPS1
		NM_173210	TGIF1
		NM_020307	CCNL1
		NM_018170	RPRD1A
		NM_000859	HMGCR
		NM_018943	TUBA8
		NM_015150	RFTN1
		NM_014708	KNTC1
		NM_000905	NPY
		NM_007288	MME
		NM_025137	SPG11
		NM_001121	ADD3
		NM_021033	RAP2A
		NM_015110	SMC5
		NM_015344	LEPROTL1
		NM_024573	C6orf211
		NM_017744	ST7L
		NM_001204813	NT5E
		NM_001142315	LMO2
		NM_006298	ZKSCAN8
		NM_203292	RBBP8
		NM_003647	DGKE
		NM_001252127	AP4E1
		NM_014321	ORC6
		NR_026591	RAD1
		NM_004371	COPA
		NM_001170794	BACH2
		NM_033546	MYL12B
		NM_138287	DTX3L
		NM_144578	MAPK1IP1L
		NM_003913	PRPF4B
		NM_001778	CD48
		NM_175895	C12orf61
		NM_001257965	CRB1
		NM_003580	NSMAF
		NM_001079842	OCIAD1
		NM_194292	SASS6
		NM_152562	CDCA2
		NM_001310	CREBL2
		NM_020122	KCMF1
		NM_001025253	TPD52
		NM_001267594	SENP1
		NR_045680	HEIH
		NM_001033910	TRAF5
		NM_017759	INO80D
		NM_007083	NUDT6
		NM_016447	MPP6
		NM_019069	WDR5B
		NR_046444	LOC374443
		NR_036464	FBXL5
		NM_080546	SLC44A1
		NR_003365	SUGT1P3
		NM_030791	SGPP1
		NM_005921	MAP3K1
		NM_021999	ITM2B
		NM_021818	SAV1
		NM_012446	SSBP2
		NM_022365	DNAJC1
		NM_001195098	ANKRD28
		NM_001198902	YY1AP1
		NM_016195	KIF20B
		NM_014300	SEC11A
		NM_001251874	KHDC1
		NM_001244990	PPP1R12A
		NM_001010844	IRAK1BP1
		NM_005012	ROR1
		NM_001098207	HNRNPF
		NM_001102653	OTUD4
		NM_080794	MRPL39
		NM_000170	GLDC
		NR_036435	RSRC2
		NM_001267040	JARID2
		NM_005089	ZRSR2
		NM_033505	EPT1
		NM_024952	C14orf159
		NR_038831	HOXA-AS3
		NM_014462	LSM1
		NM_002128	HMGB1
		NM_138704	NDNL2
		NM_005340	HINT1
		NR_027277	LOC344967
		NM_001201965	ASB3
		NM_005930	CTAGE5
		NM_017634	KCTD9
		NM_001253866	YME1L1
		NM_144584	HENMT1
		NM_021140	KDM6A
		NM_005842	SPRY2
		NR_036549	LOC100129961
		NM_001135690	PENK
		NM_001142274	CLASP1
		NR_015410	LINC00340
		NM_001198559	DNAJC27
		NM_018315	FBXW7
		NM_001272050	TK2
		NM_001038702	CDC42SE2
		NM_001174088	NCOA3
		NM_001248011	NUDT9
		NM_016115	ASB3
		NM_001206641	COA6
		NM_207297	MBNL1
		NM_182972	IRF2BP2
		NR_033874	FLJ20021
		NM_003017	SRSF3
		NM_138821	PAM
		NM_174916	UBR1
		NM_000416	IFNGR1
		NM_001164269	RAD51
		NM_001206901	TAX1BP1
		NR_034113	DNAJC27-AS1
		NM_182503	ADAT2
		NM_001083606	PTCH1
		NM_001270530	RNF111
		NM_016065	MRPS16
		NM_199482	MOB4
		NM_001102399	HNRNPR
		NM_004799	ZFYVE9
		NR_026966	LOC100130691
		NR_003545	TRAPPC13
		NM_173209	TGIF1
		NM_014630	ZNF592
		NM_198565	LRRC33
		NM_022550	XRCC4
		NM_014078	MRPL13
		NM_004966	HNRNPF
		NM_032256	TMEM117
		NM_014755	SERTAD2
		NM_006256	PKN2
		NM_194282	LIN54
		NM_173562	KCTD20
		NM_016131	RAB10
		NM_001110	ADAM10
		NM_176787	PIGN
		NM_001199184	ATP2C1
		NM_178547	ZBTB8OS
		NM_006939	SOS2
		NM_178039	ERC1
		NM_015700	NFU1
		NM_013283	MAT2B
		NM_181861	APAF1
		NM_001243372	CLCN3
		NM_001145541	TCP11L1
		NM_001039650	ZMYM5
		NR_034171	EIF3J-AS1
		NM_001195799	LDLR
		NM_021255	PELI2
		NM_080687	UPF3A
		NM_001185010	RNF4
		NM_144982	ZFC3H1
		NM_001174097	LDHB
		NM_003630	PEX3
		NM_001007257	PRDM2
		NM_001002860	BTBD7
		NM_152490	B3GALNT2
		NM_152569	C9orf66
		NM_001131007	KIAA0922
		NM_003488	AKAP1
		NM_001135212	FKBP7
		NM_018224	COA1
		NM_006726	LRBA
		NM_001178092	BCAT1
		NM_006560	CELF1
		NM_018262	IFT122
		NM_018460	ARHGAP15
		NM_001006605	FAM69A
		NM_014939	TRAPPC8
		NM_001198656	AKAP2
		NM_007139	ZNF92
		NM_006452	PAICS
		NM_207360	ZC3H12D
		NM_013396	USP25
		NM_006788	RALBP1
		NM_138441	MB21D1
		NM_024852	AGO3
		NM_001690	ATP6V1A
		NM_005375	MYB
		NM_012383	OSTF1
		NM_024832	RIN3
		NM_001270409	LIN9
		NM_001042370	TROVE2
		NM_006813	PNRC1
		NM_005013	NUCB2
		NM_006243	PPP2R5A
		NM_001013843	SLTM
		NM_001204056	ANKRD12
		NM_001145191	FAM200B
		NM_001012994	SNX30
		NM_015420	DCAF13
		NM_001530	HIF1A
		NM_004840	ARHGEF6
		NM_001146103	PARP9
		NM_001011537	FYTTD1
		NM_005573	LMNB1
		NM_001190977	YAF2
		NR_034115	STXBP5-AS1
		NM_145061	SKA3
		NM_014350	TNFAIP8
		NM_001142316	LMO2
		NM_015116	LRCH1
		NM_000956	PTGER2
		NM_018448	CAND1
		NM_012093	AK5
		NR_039974	VWA8-AS1
		NM_007047	BTN3A2
		NM_001114184	MTRF1L
		NM_007218	RNF139
		NM_031218	ZNF93
		NM_001243975	PPP3CC
		NR_034084	LOC729852
		NM_001080125	CASP8
		NM_012180	FBXO8
		NM_012297	G3BP2
		NM_207118	GTF2H5
		NM_030648	SETD7
		NM_001258039	SPRY1
		NR_073446	IARS
		NM_001261408	BCAR3
		NM_024615	PARP8
		NM_206876	PPP1CB
		NM_015138	RTF1
		NR_037856	LOC254128
		NM_017741	DCAF16

## Sheet: THP-1 - MLL-AF9
Spreading targets, gene isoforms (unique TSS) (185)	Spreading targets, gene names (163 unique)	Non-spreading targets, gene isoforms (unique TSS) (2088)	Non-spreading targets, gene names (1900 unique)
NM_001184985	WNK1	NM_152549	CCDC112
NM_016108	AIG1	NM_003821	RIPK2
NM_001938	DR1	NR_027982	RASAL2-AS1
NM_005375	MYB	NM_024014	HOXA6
NM_001083602	PTCH1	NM_020244	CHPT1
NM_003215	TEC	NM_017631	DDX60
NM_020921	NIN	NR_027954	TIPARP-AS1
NM_001077701	MIER1	NM_004056	CA8
NM_015335	MED13L	NR_033393	TROVE2
NM_022373	HERPUD2	NM_018656	SLC35E3
NM_002757	MAP2K5	NM_199420	POLQ
NM_001748	CAPN2	NR_046685	NDFIP2-AS1
NR_026921	LOC202181	NM_007073	BVES
NM_139244	STXBP5	NM_206808	CLYBL
NM_001001937	ATP5A1	NM_014802	C2CD5
NM_001080495	TNRC18	NM_181809	BMP8A
NM_173552	C3orf58	NM_016134	CPQ
NM_052862	RCSD1	NM_203394	E2F7
NM_000712	BLVRA	NM_003729	RTCA
NM_005077	TLE1	NM_032457	PCDH7
NM_032270	LRRC8C	NM_053001	OSR2
NR_021490	NR2F1-AS1	NM_001142498	SIRT1
NM_032776	JMJD1C	NM_207322	C2CD4A
NM_001134470	C3orf58	NM_001122607	RUNX1
NM_001139510	ECHDC1	NM_001128305	PLSCR4
NM_005990	STK10	NM_001085400	RELL1
NM_194449	PHLPP1	NM_017668	NDE1
NM_001159677	SYNCRIP	NM_012255	XRN2
NM_000067	CA2	NM_001029976	ZNF16
NM_016734	PAX5	NM_006896	HOXA7
NM_013448	BAZ1A	NM_006451	PAIP1
NM_015384	NIPBL	NM_001114393	PAPD4
NM_001131010	SATB1	NM_032936	TMEM60
NM_015368	PANX1	NM_194325	ZNF30
NM_003718	CDK13	NM_004472	FOXD1
NM_001172517	SATB2	NM_001166294	SSX2IP
NM_001271838	RSRC1	NM_152739	HOXA9
NM_015567	SLITRK5	NM_002358	MAD2L1
NM_020179	SMCO4	NM_001992	F2R
NR_002894	HIATL2	NM_001105249	TMC5
NM_001143958	TMEM30A	NM_001204267	GABRA4
NM_153188	TNPO1	NM_006517	SLC16A2
NM_001242361	NRD1	NM_001199757	ST20
NM_207292	MBNL1	NM_001164393	MTF2
NM_052900	CSMD3	NM_001130475	THAP5
NM_020732	ARID1B	NM_032167	SNX29
NM_004226	STK17B	NM_201559	FOXO3
NM_015265	SATB2	NM_183227	RAB23
NR_027350	MIR17HG	NM_005761	PLXNC1
NM_014801	PCNXL2	NR_038301	LINC00888
NM_001110	ADAM10	NM_031420	MRPL9
NR_002605	DLEU1	NM_001080493	ZNF823
NM_203447	DOCK8	NR_037939	HOXA10
NM_003659	AGPS	NR_033858	LINC00535
NR_037843	HOTTIP	NM_015127	CLCC1
NR_037599	LOC646278	NM_003355	UCP2
NM_015269	ZCCHC11	NM_173509	FAM163A
NM_001271	CHD2	NM_001098475	TDRD10
NR_026588	EFCAB2	NM_016620	ZNF644
NM_015076	CDK19	NM_005207	CRKL
NM_001002030	ECHDC1	NM_001011703	MVB12B
NM_015461	ZNF521	NM_024763	WDR78
NR_046262	LOC646719	NR_015375	FLJ35024
NM_001116	ADCY9	NM_001042472	ABHD12
NM_014812	CEP170	NM_001199165	CEP112
NM_001242318	PDE7A	NM_024551	ADIPOR2
NM_001033059	AMD1	NM_021649	TICAM2
NM_031922	REPS1	NM_017632	CDKN2AIP
NM_148899	FOXP2	NM_001029858	SLC35F1
NM_001258215	IL12RB2	NM_014831	TRANK1
NM_000044	AR	NM_013296	GPSM2
NM_005197	FOXN3	NM_207645	C11orf87
NM_001145353	ELF1	NM_001025389	AMPD3
NR_024433	LINC00926	NR_037898	LOC553103
NM_001278478	RUNX2	NM_020928	ZSWIM6
NM_001001330	REEP3	NM_001098522	HTATIP2
NM_001010971	SAMD13	NM_016205	PDGFC
NM_006593	TBR1	NM_001080481	USP45
NR_033766	FOXP2	NM_133372	FNIP1
NM_203458	NOTCH2NL	NM_001243799	TSC22D1
NM_005426	TP53BP2	NM_012484	HMMR
NM_001134778	PBX3	NM_001142645	TMEM194B
NR_026586	EFCAB2	NM_005734	HIPK3
NR_102756	LOC100996255	NM_001098802	CEP78
NM_002072	GNAQ	NM_015230	ARAP2
NM_017633	FAM46A	NM_022841	RFX7
NM_022893	BCL11A	NM_020192	YAE1D1
NM_001278196	ZBTB18	NM_001200	BMP2
NM_001204504	DGKH	NM_170692	RASAL2
NM_017590	ZC3H7B	NM_016144	COMMD10
NM_015446	AHCTF1	NM_021958	HLX
NM_001078170	RGPD2	NM_018030	OSBPL1A
NM_006540	NCOA2	NM_153837	GPR114
NM_006769	LMO4	NM_198467	RSBN1L
NM_001008388	CISD2	NM_173829	SREK1IP1
NM_014755	SERTAD2	NM_002759	EIF2AK2
NM_005921	MAP3K1	NM_002061	GCLM
NM_001146110	MIER1	NM_207446	FAM174B
NM_153259	MCOLN2	NR_015447	LOC153684
NM_001014434	LHX9	NM_018013	SOBP
NM_002865	RAB2A	NM_001198951	RNF103
NM_139045	SMARCA2	NM_001102603	ZNF160
NM_017934	PHIP	NR_002315	H3F3AP4
NM_001271783	FAR2	NM_001199263	UCHL5
NM_001139459	CNST	NM_176071	P2RY2
NM_153453	VGLL2	NM_001034845	GALNTL6
NM_152641	ARID2	NM_001018076	NR3C1
NM_020119	ZC3HAV1	NM_018695	ERBB2IP
NM_001278505	GPATCH11	NM_015097	CLASP2
NM_016531	KLF3	NM_001098484	SLC4A4
NM_206853	QKI	NM_016331	ZNF639
NM_080546	SLC44A1	NM_006818	MLLT11
NM_198567	SIMC1	NR_027005	C6orf147
NM_001127216	GFI1	NM_153605	CRYBG3
NM_001177383	CPEB2	NM_031913	ESYT3
NM_001244808	FOXP1	NM_001171508	MCFD2
NM_148900	FOXP2	NM_173556	CCDC83
NM_001172509	SATB2	NM_001277813	YTHDF3
NM_014643	ZNF516	NM_001080450	BEND3
NM_004232	SOCS6	NM_022307	ICA1
NM_004119	FLT3	NM_023067	FOXL2
NM_001184986	NDUFC1	NM_001865	COX7A2
NM_005496	SMC4	NR_038170	FUT8
NM_007007	CPSF6	NM_016248	AKAP11
NM_001168344	RREB1	NM_207118	GTF2H5
NM_014918	CHSY1	NM_001792	CDH2
NM_001277971	SGK196	NM_001497	B4GALT1
NM_018420	SLC22A15	NM_019005	MIOS
NM_013396	USP25	NM_194282	LIN54
NM_002494	NDUFC1	NM_023037	FRY
NM_005923	MAP3K5	NM_001005463	EBF3
NM_002971	SATB1	NM_014452	TNFRSF21
NM_002397	MEF2C	NM_004905	PRDX6
NM_138340	ABHD3	NM_004626	WNT11
NM_006195	PBX3	NM_001122779	FAM124B
NM_001195626	MLLT10	NM_181523	PIK3R1
NM_207038	TCF12	NM_005654	NR2F1
NM_002270	TNPO1	NM_001008537	KIAA2022
NM_133494	NEK7	NM_002372	MAN2A1
NM_006290	TNFAIP3	NR_001458	MIR155HG
NM_152665	TCTEX1D1	NM_017641	KIF21A
NM_013381	TRHDE	NM_014936	ENPP4
NM_006322	TUBGCP3	NM_003467	CXCR4
NM_080645	COL12A1	NM_014313	TMEM50A
NM_006548	IGF2BP2	NM_017913	CDC37L1
NM_004641	MLLT10	NR_073107	ITGA2
NR_027697	TAPT1-AS1	NM_014774	EFCAB14
NM_001244810	FOXP1	NM_147147	BVES
NM_004348	RUNX2	NM_001278482	SUPT20H
NM_033387	FAM78A	NM_005195	CEBPD
NM_001128160	UBP1	NM_003764	STX11
NM_181472	CMTM7	NM_032784	RSPO3
NM_001634	AMD1	NM_016353	ZDHHC2
NM_152896	UHRF2	NM_001131009	PTPN12
NM_000081	LYST	NM_005914	MCM4
NM_014298	QPRT	NM_001198901	YY1AP1
NR_002612	DLEU2	NM_001135052	SYK
NM_003030	SHOX2	NM_007038	ADAMTS5
NM_024408	NOTCH2	NM_181872	DMRT2
NM_002791	PSMA6	NM_015441	OLFML2B
NR_021491	NR2F1-AS1	NM_002919	RFX3
NM_003749	IRS2	NM_021629	GNB4
NM_005263	GFI1	NM_001243975	PPP3CC
NM_001100409	SENP6	NM_001256312	STK3
NM_006113	VAV3	NR_033981	FLJ27354
NM_014795	ZEB2	NR_034115	STXBP5-AS1
NM_004719	SCAF11	NR_033883	LOC339529
NM_001142523	IRAK3	NM_001130688	HMGB2
NM_001190274	FBXO11	NM_015958	DPH5
NM_001145191	FAM200B	NM_001113561	RNF180
NM_012302	LPHN2	NM_181482	LDLRAD4
NM_205768	ZBTB18	NM_032557	USP38
NM_001259	CDK6	NM_014899	RHOBTB3
NM_032328	EFCAB2	NM_001198764	CD302
NM_001142279	RNASEH2B	NM_015049	TRAK2
NM_016619	PLAC8	NM_001128213	WDSUB1
NM_001145306	CDK6	NM_181847	AMIGO2
NM_001202550	WDR27	NM_015602	TOR1AIP1
NM_002350	LYN	NM_001100819	MOB4
NM_152380	TBX15	NM_001271685	SLC35A3
NM_014857	RABGAP1L	NM_000370	TTPA
NM_020728	ESYT2	NM_180991	SLCO4C1
NM_001003698	RREB1	NM_014810	CEP350
NM_006004	UQCRH	NM_015278	SASH1
NM_148976	PSMA1	NM_000110	DPYD
		NM_207371	SKIDA1
		NM_024525	TTC13
		NM_005941	MMP16
		NM_032456	PCDH7
		NM_001033578	SGK3
		NM_182529	THAP5
		NR_001575	RNF138P1
		NM_001190458	DOCK8
		NM_172070	UBR3
		NM_021940	SMAP1
		NM_033356	CASP8
		NM_001100423	SPATS2L
		NM_001145664	RFX8
		NM_002563	P2RY1
		NM_016287	HP1BP3
		NM_001199942	DOPEY1
		NM_001042370	TROVE2
		NM_001127183	CFLAR
		NM_198320	CPM
		NM_003902	FUBP1
		NM_014454	SESN1
		NM_000922	PDE3B
		NM_170606	KMT2C
		NM_013450	BAZ2B
		NM_005845	ABCC4
		NM_001033056	GLUL
		NM_016463	CXXC5
		NM_014569	ZKSCAN5
		NM_001017977	DCAF6
		NM_018489	ASH1L
		NM_003599	SUPT3H
		NM_003592	CUL1
		NM_007270	FKBP9
		NM_004789	LHX2
		NM_014053	FLVCR1
		NM_001079673	FNDC3A
		NM_001166276	ARHGAP25
		NM_012443	SPAG6
		NM_001029860	FBXO43
		NR_033965	EIF1B-AS1
		NM_020390	EIF5A2
		NM_001204453	PSMC2
		NM_001135703	LRP12
		NM_001128303	LACC1
		NM_005875	EIF1B
		NM_005026	PIK3CD
		NM_001204255	SCARB2
		NM_014633	CTR9
		NM_001168214	C3orf80
		NM_001130849	CAB39
		NM_001093772	KIT
		NM_144584	HENMT1
		NR_037897	SAP30L-AS1
		NM_001164384	STAU2
		NM_014892	SCAF8
		NM_001195683	TGFBR3
		NM_024081	PRRG4
		NM_022652	DUSP6
		NM_138395	MARS2
		NM_001142572	ZNF669
		NM_013410	AK4
		NM_001270410	LIN9
		NM_001197293	DPYSL2
		NM_006699	MAN1A2
		NM_004912	KRIT1
		NM_015263	DMXL2
		NM_001941	DSC3
		NR_026837	TRHDE-AS1
		NM_176787	PIGN
		NM_014217	KCNK2
		NM_001201965	ASB3
		NM_174910	TCTE3
		NM_001039697	SNAPC3
		NM_032164	ZNF394
		NM_015004	EXOSC7
		NR_029451	LINC00477
		NM_001013628	DCAF12L2
		NM_144608	HEXIM2
		NM_013283	MAT2B
		NM_001010872	FAM83B
		NM_014562	OTX1
		NM_024896	ERMP1
		NM_001199381	RNF145
		NM_005904	SMAD7
		NM_145690	YWHAZ
		NM_152414	BHLHE22
		NM_001271592	LOC100129361
		NM_005754	G3BP1
		NR_036605	GGPS1
		NM_006100	ST3GAL6
		NM_005935	AFF1
		NM_004466	GPC5
		NM_018843	SLC25A40
		NM_001193451	TMTC1
		NM_001178096	F3
		NM_152890	COL24A1
		NM_014314	DDX58
		NM_020830	WDFY1
		NM_198565	LRRC33
		NM_014243	ADAMTS3
		NM_001135676	SMIM19
		NM_001080951	PLAGL1
		NM_017810	ZSCAN32
		NM_005067	SIAH2
		NM_001100165	PHACTR2
		NM_005575	LNPEP
		NM_001256404	DENND2C
		NM_001080954	PLAGL1
		NM_152569	C9orf66
		NM_001204094	MOB4
		NM_014112	TRPS1
		NM_001085480	FAM162B
		NM_020440	PTGFRN
		NM_001014380	KATNAL1
		NR_037940	HOXA10-HOXA9
		NM_173674	DCBLD1
		NR_024281	LINC00599
		NM_001001664	SPOPL
		NM_001271148	ST3GAL6
		NM_031883	PCDHAC2
		NR_036464	FBXL5
		NM_206886	CCDC18
		NM_001008396	WDHD1
		NM_001243645	CFL2
		NM_001128934	SYNPO2
		NM_025239	PDCD1LG2
		NM_016076	DESI2
		NM_176072	P2RY2
		NM_002015	FOXO1
		NM_001203248	EZH2
		NM_006406	PRDX4
		NM_001190462	LOC643037
		NM_173569	UBN2
		NM_017634	KCTD9
		NM_033176	NKX2-4
		NR_027356	LOC645166
		NR_036527	LOC100499484-C9ORF174
		NM_001042616	PIGY
		NM_153035	TCEANC2
		NR_038952	LOC100506343
		NM_003795	SNX3
		NM_147128	ZNRF2
		NM_015279	TBC1D30
		NM_014697	NOS1AP
		NR_038258	TPTE2P5
		NM_032506	KIAA1841
		NM_001142271	DHRS9
		NM_183372	NBPF11
		NM_012281	KCND2
		NM_014498	GOLIM4
		NM_001199303	CNOT2
		NM_004972	JAK2
		NM_007246	KLHL2
		NM_001146104	PARP9
		NM_001267043	AEBP2
		NM_002888	RARRES1
		NM_181787	DPY19L4
		NM_018155	SLC25A36
		NM_006544	EXOC5
		NM_017944	USP47
		NM_001134476	LRRC8B
		NM_001278245	ZFAND5
		NR_026895	AP5M1
		NM_003670	BHLHE40
		NM_001753	CAV1
		NM_152528	WDSUB1
		NM_001007257	PRDM2
		NM_019595	ITSN2
		NM_201533	DGKZ
		NM_001278082	LOC100652758
		NM_006807	CBX1
		NM_015423	AASDHPPT
		NM_001198902	YY1AP1
		NM_001257181	SLC20A2
		NM_006161	NEUROG1
		NR_024515	APLP2
		NM_001272093	FLJ44313
		NM_152857	WTAP
		NM_001253693	MCOLN3
		NM_173842	IL1RN
		NM_020204	LHX9
		NM_023929	ZBTB10
		NM_001242792	SNAP91
		NM_033502	TRERF1
		NM_022361	POPDC3
		NM_198557	RBM43
		NM_152989	SOX5
		NM_001731	BTG1
		NM_021269	ZNF708
		NM_198549	FAM73A
		NM_005966	NAB1
		NM_031207	HYI
		NM_012381	ORC3
		NM_000963	PTGS2
		NM_001243740	ZNF124
		NM_001042734	SEC24B
		NM_001134649	EIF4E3
		NM_024652	LRRK1
		NM_152516	COMMD1
		NM_006317	BASP1
		NM_006526	ZNF217
		NM_207123	GAB1
		NM_001242948	EPDR1
		NM_152653	UBE2E2
		NR_027436	LOC283788
		NM_000052	ATP7A
		NM_001144884	SLC30A7
		NM_002886	RAP2B
		NM_016013	NDUFAF1
		NM_001123364	METTL24
		NM_178169	RASSF3
		NM_012414	RAB3GAP2
		NM_152416	NDUFAF6
		NM_024094	DSCC1
		NM_020796	SEMA6A
		NM_004850	ROCK2
		NM_033480	FBXO9
		NM_006531	IFT88
		NM_024831	TGS1
		NM_002101	GYPC
		NM_133468	BMPER
		NM_000642	AGL
		NM_032861	SERAC1
		NM_016206	VGLL3
		NM_001079811	GLB1
		NM_018945	PDE7B
		NR_002935	FABP5P3
		NM_032471	PKIB
		NM_001079514	UBN1
		NM_005245	FAT1
		NM_194429	FGFR1OP
		NM_020122	KCMF1
		NM_177995	PTPDC1
		NM_178450	2003-03-01
		NM_152562	CDCA2
		NM_152679	SLC10A4
		NM_001251874	KHDC1
		NR_046552	RNASEH2B-AS1
		NM_001144772	NSMAF
		NM_001198862	TMEM206
		NM_001153	ANXA4
		NM_177974	CASC4
		NM_001257965	CRB1
		NM_173515	CNKSR3
		NM_133496	SLC30A7
		NM_001394	DUSP4
		NM_001962	EFNA5
		NM_173848	RALYL
		NM_016030	TRAPPC12
		NM_004872	TMEM59
		NM_001128219	VGLL4
		NM_173359	EIF4E3
		NM_001951	E2F5
		NM_182977	NNT
		NM_001142477	NREP
		NM_001253384	RPL15
		NR_037601	LOC100507217
		NM_001270377	ANKRD46
		NM_213620	ATP6V1H
		NM_001040626	NCALD
		NM_001261461	NFE2
		NM_001278504	STT3A
		NM_194314	ZBTB41
		NM_001142930	API5
		NM_015360	SKIV2L2
		NM_003149	STAC
		NM_014864	FAM20B
		NM_003291	TPP2
		NM_001392	DTNA
		NM_001040158	H2AFY
		NM_198578	LRRK2
		NM_003348	UBE2N
		NR_003291	ANKRD18DP
		NM_017658	KLHL28
		NM_001127395	METTL21A
		NM_145257	CCSAP
		NM_001145276	ZFY
		NM_052885	SLC2A13
		NM_001160225	RNF170
		NM_001170791	RMDN2
		NM_001166417	SSX2IP
		NM_002835	PTPN12
		NM_001166109	PALLD
		NM_018012	KIF26B
		NR_023920	WT1-AS
		NM_001143688	DIS3L
		NM_006352	ZBTB18
		NM_024430	PSTPIP2
		NM_022832	USP46
		NM_004799	ZFYVE9
		NM_001252512	SOAT1
		NM_001029884	PLEKHG1
		NM_152433	KBTBD3
		NR_027762	RBM34
		NM_020394	ZNF695
		NM_001677	ATP1B1
		NR_027034	LOC150381
		NR_040671	LOC100288198
		NM_139119	YY1AP1
		NM_197962	GLRX2
		NR_052021	PTPRC
		NM_001174168	SYK
		NM_022366	TFB2M
		NM_145280	METTL21A
		NM_015344	LEPROTL1
		NM_020870	SH3RF1
		NM_001171888	FGFR1OP2
		NM_198892	BMP2K
		NR_034085	LOC648987
		NM_020425	SMIM8
		NM_001945	HBEGF
		NM_002755	MAP2K1
		NM_199346	PFN4
		NM_001130009	GEN1
		NR_033932	RGMB-AS1
		NM_147195	ANKRD18A
		NM_001173975	TCTN1
		NM_001190822	SMAD7
		NM_138730	HMGN3
		NM_001201334	GCFC2
		NM_001184717	TIPARP
		NR_026966	LOC100130691
		NM_001001521	UGP2
		NM_006502	POLH
		NM_153456	HS6ST3
		NM_198129	LAMA3
		NR_102752	LOC100506639
		NM_001293	CLNS1A
		NM_021937	EEFSEC
		NM_001777	CD47
		NR_027412	LINC00910
		NM_018243	2011-09-01
		NM_002214	ITGB8
		NM_004157	PRKAR2A
		NM_033407	DOCK7
		NM_001145710	FAM228B
		NM_001248005	ARNTL2
		NM_001011553	2007-09-01
		NM_018004	TMEM45A
		NM_001429	EP300
		NM_033089	ZCCHC3
		NM_001110798	NAA16
		NM_002588	PCDHGC3
		NM_001204	BMPR2
		NM_006868	RAB31
		NM_006092	NOD1
		NM_006090	CEPT1
		NM_012096	APPL1
		NR_046683	ST3GAL6-AS1
		NM_013233	STK39
		NM_001014279	ANXA2R
		NM_032410	HOOK3
		NM_015891	CDC40
		NM_017412	FZD3
		NM_005011	NRF1
		NM_001167675	CADM2
		NM_001206794	ARID4B
		NM_015252	EHBP1
		NM_025181	SLC35F5
		NM_213590	TRIM13
		NM_031371	ARID4B
		NM_014917	NTNG1
		NM_001558	IL10RA
		NM_001142521	FAM111A
		NM_004215	EBAG9
		NM_004898	CLOCK
		NM_001185010	RNF4
		NM_145037	NXPE3
		NR_023390	LINC00476
		NM_080927	DCBLD2
		NM_021136	RTN1
		NM_001373	DNAH14
		NM_003844	TNFRSF10A
		NR_049793	LOC100130476
		NM_001145335	UBE2Q2
		NM_016447	MPP6
		NM_021159	RAP1GDS1
		NM_019842	KCNQ5
		NM_000358	TGFBI
		NM_002056	GFPT1
		NR_027154	SMG1P1
		NM_006836	GCN1L1
		NR_102755	FLJ31104
		NM_014754	PTDSS1
		NM_173808	NEGR1
		NM_001111077	EZR
		NM_015525	IBTK
		NM_006716	DBF4
		NM_006024	TAX1BP1
		NM_006449	CDC42EP3
		NR_038320	LOC100507634
		NM_032756	HPDL
		NM_032110	DMRTA2
		NM_014616	ATP11B
		NM_203467	LRR1
		NM_000644	AGL
		NM_172127	CAMK2D
		NM_001003712	OSBPL8
		NM_003505	FZD1
		NM_203292	RBBP8
		NM_001008390	CGGBP1
		NM_001172896	CAV1
		NM_001083962	TCF4
		NR_036490	LOC284648
		NM_031935	HMCN1
		NM_014920	ICK
		NR_034172	KANSL1-AS1
		NM_005181	CA3
		NM_001206653	SH3GLB1
		NM_005842	SPRY2
		NM_005637	SS18
		NM_001127365	FAM221A
		NM_002489	NDUFA4
		NM_004855	PIGB
		NM_020831	MKL1
		NM_014430	CIDEB
		NM_018444	PDP1
		NM_014264	PLK4
		NM_001455	FOXO3
		NM_001146688	KDM3A
		NM_198449	EMB
		NM_006207	PDGFRL
		NM_005339	UBE2K
		NM_020232	PSMG2
		NM_014572	LATS2
		NM_002731	PRKACB
		NM_007350	PHLDA1
		NM_014943	ZHX2
		NM_152699	SENP5
		NM_032777	GPR124
		NM_174858	AK5
		NM_207413	FAM150A
		NM_001099678	LRRC58
		NM_001144769	DST
		NM_000671	ADH5
		NM_014283	SUCO
		NM_001025356	ANO6
		NM_153355	NKAIN2
		NM_001199934	SESN1
		NM_014824	FCHSD2
		NR_033919	LOC645434
		NM_001130689	HMGB2
		NM_002013	FKBP3
		NM_053274	GLMN
		NM_138444	KCTD12
		NM_001134456	NXPE3
		NM_016220	ZNF107
		NM_153816	SNX14
		NM_020198	CCDC47
		NM_006246	PPP2R5E
		NM_001135179	ZDHHC3
		NM_018169	KIAA1551
		NM_001143957	GPR63
		NM_001042693	FAM159A
		NM_024615	PARP8
		NM_014933	SEC31A
		NM_003432	ZNF131
		NM_032307	C9orf64
		NM_001126336	VCAN
		NM_001012968	SPIN4
		NR_040113	ANKRD20A5P
		NM_015143	METAP1
		NM_033389	SSH2
		NM_138821	PAM
		NM_000885	ITGA4
		NM_001161781	PDP1
		NM_001270879	MPC1
		NR_024496	PTGER4P2-CDK2AP2P2
		NM_001135608	ARHGAP26
		NM_022744	C16orf58
		NM_001144829	FMO5
		NM_004671	PIAS2
		NM_054026	CNOT7
		NR_024279	FLJ37453
		NM_022739	SMURF2
		NM_016289	CAB39
		NM_001256891	SRI
		NM_001198633	RUNX1T1
		NM_001018088	VPS13C
		NM_001077208	SEC31A
		NM_001134664	SAMD13
		NM_017610	RNF111
		NM_001511	CXCL1
		NM_024573	C6orf211
		NM_033437	PDE5A
		NM_016277	RAB23
		NM_014820	TOMM70A
		NM_020247	ADCK3
		NM_024025	DUSP26
		NM_002923	RGS2
		NM_004519	KCNQ3
		NM_021570	BARX1
		NM_006441	MTHFS
		NM_004462	FDFT1
		NM_001164313	ZBTB24
		NM_014630	ZNF592
		NM_001131007	KIAA0922
		NM_170686	ZNF398
		NM_005908	MANBA
		NM_018833	TAP2
		NM_001085471	FOXN3
		NR_037167	LOC730102
		NM_001001487	ATP2C1
		NM_001199291	HSD17B4
		NR_034089	LOC100131564
		NM_015310	PSD3
		NM_001029863	C6orf120
		NM_024315	TMEM243
		NM_001099755	SYBU
		NM_014059	RGCC
		NM_001197115	GCLC
		NM_003192	TBCC
		NM_015541	LRIG1
		NM_003664	AP3B1
		NM_014350	TNFAIP8
		NM_058230	ZNF354B
		NM_025208	PDGFD
		NM_032595	PPP1R9B
		NM_001134369	LRRFIP2
		NM_007139	ZNF92
		NM_006371	CRTAP
		NM_178470	DCAF12L1
		NM_001142476	NREP
		NM_024646	ZYG11B
		NM_016083	CNR1
		NM_003107	SOX4
		NM_005678	SNURF
		NM_198083	DHRS4L2
		NM_001198	PRDM1
		NM_152447	LRFN5
		NM_033411	RWDD2A
		NM_001010853	PM20D2
		NR_024407	ZBTB11-AS1
		NM_001752	CAT
		NM_016227	SUCO
		NM_015415	MPC2
		NM_001122769	LCA5
		NM_014236	GNPAT
		NM_173084	TRIM59
		NM_005907	MAN1A1
		NM_001130415	APOLD1
		NM_205843	NFIC
		NM_001109662	HECTD4
		NM_024490	ATP10A
		NR_027035	CCDC41-AS1
		NM_003878	GGH
		NM_017867	C4orf27
		NM_001164479	C5orf63
		NM_001017975	HFM1
		NM_004159	PSMB8
		NR_037184	FLJ21408
		NM_138701	MPLKIP
		NM_001174160	SH2D4A
		NM_001043318	ELMSAN1
		NM_001130709	RUFY3
		NM_005509	DMXL1
		NM_205548	FAM151B
		NR_040093	STARD4-AS1
		NM_001130957	C1orf101
		NR_046268	LOC728463
		NM_014709	USP34
		NM_006218	PIK3CA
		NM_014331	SLC7A11
		NM_016953	PDE11A
		NM_001766	CD1D
		NM_016377	AKAP7
		NR_040005	LINC00960
		NM_001271707	MKRN2
		NR_036651	HSDL2
		NM_178496	MB21D2
		NM_001098477	GRSF1
		NM_033125	SLC22A16
		NM_001040153	SLAIN1
		NM_001261843	ZNF623
		NM_033394	TANC1
		NM_015101	COLGALT2
		NM_014819	PJA2
		NM_173601	GXYLT1
		NM_003618	MAP4K3
		NM_006570	RRAGA
		NM_012166	FBXO10
		NM_020937	FANCM
		NM_001114184	MTRF1L
		NM_144976	ZNF564
		NR_033373	KIF9-AS1
		NM_032873	UBASH3B
		NM_015904	EIF5B
		NR_027286	FLVCR1-AS1
		NM_024576	OGFRL1
		NM_012331	MSRA
		NM_013255	MKLN1
		NR_027157	TMPO-AS1
		NM_145804	ABTB2
		NM_152417	TMEM68
		NM_006154	NEDD4
		NM_000868	HTR2C
		NM_001142316	LMO2
		NM_006379	SEMA3C
		NM_001171990	SETD9
		NR_046177	MAPRE2
		NM_001010883	FAM102B
		NM_203464	AK4
		NM_001102653	OTUD4
		NM_012243	SLC35A3
		NM_017909	RMND1
		NM_004124	GMFB
		NM_152778	MFSD8
		NM_030777	SLC2A10
		NM_014361	CNTN5
		NM_001277946	ZNF83
		NM_005614	RHEB
		NM_172232	ABCA5
		NM_001040061	C3orf72
		NM_001009814	VWA8
		NM_053024	PFN2
		NM_006557	DMRT2
		NM_012481	IKZF3
		NM_199413	PRC1
		NM_017762	MTMR10
		NM_001002843	ZNF280D
		NM_001101426	ISPD
		NM_003115	UAP1
		NM_194250	ZNF804A
		NR_033797	DKFZP434I0714
		NM_032360	ACBD6
		NM_133638	ADAMTS19
		NM_001034173	ALDH1L2
		NM_033116	NEK9
		NM_006506	RASA2
		NM_001010846	SHE
		NR_002768	HYMAI
		NM_017738	CNTLN
		NM_001145152	VPS37A
		NM_005902	SMAD3
		NM_198353	KCTD8
		NR_027258	PRORSD1P
		NM_001010844	IRAK1BP1
		NM_007008	RTN4
		NM_152999	STEAP2
		NM_001204368	MGST2
		NM_001244816	FOXP1
		NM_004690	LATS1
		NM_181893	UBE2D3
		NM_194318	B3GALTL
		NM_004537	NAP1L1
		NM_001206998	ZNRF3
		NR_038381	TSC22D1-AS1
		NM_001166061	GLRB
		NM_205846	PRELID2
		NM_004598	SPOCK1
		NM_153487	MDGA1
		NM_138492	PRELID2
		NM_005180	BMI1
		NM_001007794	CEPT1
		NM_005748	YAF2
		NM_001039569	AP1S3
		NM_022826	2007-03-01
		NR_028302	LINC00883
		NM_152682	RWDD4
		NR_027182	JMJD1C-AS1
		NM_004620	TRAF6
		NM_152342	CDYL2
		NM_001135675	SMIM19
		NM_022915	MRPL44
		NM_001031725	DDX59
		NM_001001740	RFWD2
		NM_001082480	ZNF623
		NM_020754	ARHGAP31
		NM_153255	MCM9
		NM_004064	CDKN1B
		NM_194284	CLDN23
		NM_001081003	COMMD5
		NM_004893	H2AFY
		NM_002395	ME1
		NM_001779	CD58
		NM_001244813	FOXP1
		NM_032664	FUT10
		NM_001204878	BAG4
		NM_001242936	FAM47E
		NM_006174	NPY5R
		NM_001193431	PTPN22
		NR_052005	CD274
		NM_005625	SDCBP
		NM_021021	SNTB1
		NM_152352	FAM210A
		NM_001033044	GLUL
		NM_024624	SMC6
		NM_001113523	PARP15
		NM_002222	ITPR1
		NM_001025249	DUT
		NM_001144062	COPB1
		NR_026589	WHAMMP2
		NM_003630	PEX3
		NM_002035	KDSR
		NM_133325	PHF10
		NM_003014	SFRP4
		NM_001025108	AFF3
		NM_001025253	TPD52
		NM_001190979	YAF2
		NM_001007098	SCP2
		NM_001178055	PARP8
		NM_018374	TMEM106B
		NM_000436	OXCT1
		NM_006346	PIBF1
		NM_001268	RCBTB2
		NM_001102399	HNRNPR
		NM_001174159	SH2D4A
		NM_199243	GPR150
		NM_001144382	PLCL2
		NM_001068	TOP2B
		NM_024529	CDC73
		NM_001037277	GGPS1
		NM_006680	ME3
		NM_024636	STEAP4
		NR_046360	FAM49B
		NM_007215	POLG2
		NM_007269	STXBP3
		NR_034106	CRNDE
		NR_034105	CRNDE
		NR_073113	LOC100652772
		NR_046653	VAV3-AS1
		NM_052937	PCMTD1
		NM_014278	HSPA4L
		NM_175856	CHSY3
		NM_020234	DTWD1
		NM_020782	KLHL42
		NR_024278	LOC646762
		NM_001904	CTNNB1
		NM_022334	ITGB1BP1
		NM_018460	ARHGAP15
		NM_003506	FZD6
		NM_000474	TWIST1
		NM_007005	TLE4
		NM_001277291	ZNF891
		NM_181784	SPRED2
		NR_045680	HEIH
		NM_033276	XRCC6BP1
		NM_020931	KIAA1586
		NM_003931	WASF1
		NM_000232	SGCB
		NM_015920	RPS27L
		NM_020861	ZBTB2
		NM_152910	DGKH
		NR_036650	WHAMMP1
		NM_001105214	ASH2L
		NM_001243211	IL18
		NR_026550	MPC2
		NM_007129	ZIC2
		NR_037168	LOC100287846
		NM_172365	PPP1R36
		NM_014898	ZFP30
		NM_001083625	ANKRD12
		NM_005121	MED13
		NM_002017	FLI1
		NM_001144978	MTHFD2L
		NM_144643	SCLT1
		NM_001195156	ZMYM6NB
		NM_198468	MMS22L
		NM_001017915	INPP5D
		NM_207318	FAM199X
		NM_007083	NUDT6
		NM_004272	HOMER1
		NM_032145	FBXO30
		NM_012417	PITPNC1
		NM_001031835	PHKB
		NM_001261408	BCAR3
		NM_001172412	VANGL1
		NM_001039481	ETNK1
		NM_014991	WDFY3
		NM_004238	TRIP12
		NM_014888	FAM3C
		NM_014950	ZBTB1
		NM_006834	RAB32
		NM_213619	ATP6V1H
		NM_000788	DCK
		NM_017741	DCAF16
		NM_001128174	UGT8
		NM_006186	NR4A2
		NM_004506	HSF2
		NM_139283	PPTC7
		NM_152379	C1orf131
		NM_144989	DNAH14
		NM_182625	GEN1
		NM_024759	NIPAL2
		NM_001173982	CHST11
		NM_032827	ATOH8
		NM_001624	AIM1
		NM_012214	MGAT4A
		NR_045116	C5orf56
		NM_001203249	EZH2
		NR_038245	LOC100507557
		NM_015471	NSL1
		NR_038344	MAGI2-AS3
		NR_028137	SLC26A4-AS1
		NR_037602	LOC100507217
		NR_037654	MTHFS
		NM_203499	DDX42
		NM_000024	ADRB2
		NM_183387	EML5
		NM_004379	CREB1
		NM_207297	MBNL1
		NM_001252051	PCMT1
		NR_026887	CEBPA-AS1
		NM_001256718	SNAP91
		NM_002268	KPNA4
		NM_001430	EPAS1
		NM_003800	RNGTT
		NM_001042399	CCDC41
		NM_001164473	FNBP1L
		NM_001251918	RAP1B
		NM_018936	PCDHB2
		NM_001744	CAMK4
		NM_001033564	FAM229B
		NM_153689	C2orf69
		NM_024813	RPAP2
		NM_001130482	VRK2
		NM_001161780	PDP1
		NM_001186	BACH1
		NM_019102	HOXA5
		NM_014674	EDEM1
		NM_001080519	BAHCC1
		NM_018471	ZC3H15
		NM_002745	MAPK1
		NM_001122674	ABCD3
		NM_004575	POU4F2
		NM_019024	HEATR5B
		NM_003129	SQLE
		NM_020993	BCL7A
		NM_003728	UNC5C
		NM_007001	SLC35D2
		NM_023073	C5orf42
		NM_014214	IMPA2
		NM_001999	FBN2
		NM_183419	RNF19A
		NR_103473	FGGY
		NM_024665	TBL1XR1
		NM_005982	SIX1
		NR_049736	ASH2L
		NR_015369	NR2F1-AS1
		NM_001258449	PKD2L2
		NR_037144	PLEKHA8P1
		NM_001270530	RNF111
		NM_018976	SLC38A2
		NM_001637	AOAH
		NM_001193461	MSRB3
		NM_030790	ITFG1
		NM_001242946	EPDR1
		NM_012446	SSBP2
		NM_014066	COMMD5
		NM_016653	ZAK
		NM_001553	IGFBP7
		NM_001145425	NR1D2
		NM_012301	MAGI2
		NM_014873	LPGAT1
		NM_022831	AIDA
		NM_002296	LBR
		NM_001164383	STAU2
		NM_003463	PTP4A1
		NM_001174129	SLC11A2
		NM_001198618	MAP7
		NM_152903	KBTBD6
		NM_005523	HOXA11
		NM_024522	NKAIN1
		NM_017414	USP18
		NM_001144061	COPB1
		NM_001199302	CNOT2
		NM_000019	ACAT1
		NM_001199851	DAP3
		NM_001267607	ZNF248
		NM_001033873	SMAGP
		NM_001146267	GPR85
		NM_194455	KRIT1
		NM_001145417	MSL2
		NM_001099744	SYBU
		NM_030571	NDFIP1
		NM_001204062	COMMD3-BMI1
		NR_046105	MIR137HG
		NM_057159	LPAR1
		NR_037607	UCHL5
		NM_001190972	LOC100127983
		NM_001386	DPYSL2
		NR_026830	SATB2-AS1
		NM_015051	ERP44
		NM_001256478	CMPK2
		NM_018224	COA1
		NM_001202476	UBE2E1
		NM_014315	KLHDC2
		NM_001270378	ANKRD46
		NM_017890	VPS13B
		NM_198562	C3orf62
		NM_006788	RALBP1
		NM_019018	FAM105A
		NM_001081004	COMMD5
		NM_015394	ZNF10
		NM_016115	ASB3
		NM_001040428	SPATA7
		NM_020706	SCAF4
		NM_001146169	TATDN3
		NM_033254	BOC
		NM_177454	FAM171B
		NM_004229	MED14
		NM_020951	ZNF529
		NM_001164273	MGA
		NM_001198656	AKAP2
		NM_017925	DENND4C
		NM_004612	TGFBR1
		NM_000684	ADRB1
		NM_001146266	GPR85
		NR_030761	TMED5
		NM_001024372	BAALC
		NM_001171182	CENPL
		NM_017813	IMPAD1
		NM_001033032	FAIM
		NM_004510	SP110
		NM_018214	LRRC1
		NM_003941	WASL
		NM_018164	ASUN
		NM_013352	DSE
		NM_005023	PGGT1B
		NM_002199	IRF2
		NM_002897	RBMS1
		NM_153697	ANKRD44
		NM_021908	ST7
		NM_002884	RAP1A
		NM_000576	IL1B
		NM_002093	GSK3B
		NM_001102669	RRAS2
		NM_024949	WWC2
		NM_003095	SNRPF
		NM_174899	FBXO36
		NM_174921	SMIM14
		NM_033632	FBXW7
		NM_015130	TBC1D9
		NM_001174088	NCOA3
		NM_080738	EDARADD
		NR_027131	NKAPP1
		NM_020414	DDX24
		NR_028386	LOC375196
		NM_001199563	BVES
		NM_005903	SMAD5
		NM_001009999	KDM1A
		NM_003038	SLC1A4
		NM_001040630	NCALD
		NM_002912	REV3L
		NM_003580	NSMAF
		NM_001198903	YY1AP1
		NM_015529	MOXD1
		NR_026876	STL
		NM_006421	ARFGEF1
		NM_005274	GNG5
		NM_018351	FGD6
		NM_001005474	NFKBIZ
		NM_001040453	FAM63B
		NM_019004	ANKIB1
		NM_015021	ZNF292
		NM_144726	RNF145
		NM_015714	G0S2
		NR_024490	GABPB1-AS1
		NM_173468	MOB1B
		NM_052932	TMEM123
		NM_001146729	HRASLS5
		NM_139168	SREK1
		NM_001260496	RDX
		NM_015668	RGS22
		NR_028319	NLGN4Y
		NM_001168389	CITED2
		NM_001039717	C4orf29
		NM_032018	SPRTN
		NM_001271014	KTN1
		NM_001048249	SMIM15
		NM_001127208	TET2
		NM_006168	NKX6-1
		NM_001199346	C18orf32
		NM_015431	TRIM58
		NM_005461	MAFB
		NM_006243	PPP2R5A
		NM_021199	SQRDL
		NR_033839	ST3GAL4-AS1
		NM_139121	YY1AP1
		NR_026668	VPS13A-AS1
		NM_033114	ZCRB1
		NM_032184	SYDE2
		NM_001278531	C6orf70
		NM_015032	PDS5B
		NM_004163	RAB27B
		NM_025059	CCDC170
		NM_014480	ZNF544
		NM_001085451	LNP1
		NM_004999	MYO6
		NM_003972	BTAF1
		NM_012250	RRAS2
		NM_015696	GPX7
		NM_014597	DNTTIP2
		NM_080426	GNAS
		NM_178862	STT3B
		NR_034081	LOC255130
		NM_001032284	TMPO
		NM_033655	CNTNAP3
		NM_005157	ABL1
		NM_153835	GPR113
		NM_198992	SYT10
		NM_001159673	SYNCRIP
		NM_144689	ZNF420
		NM_001198533	OXR1
		NM_003060	SLC22A5
		NM_004477	FRG1
		NM_014363	SACS
		NM_001966	EHHADH
		NM_018133	MSL2
		NR_003038	SNHG5
		NM_024630	ZDHHC14
		NM_145693	LPIN1
		NM_001243146	NVL
		NM_001163940	PYGL
		NR_033874	FLJ20021
		NM_001085430	C17orf67
		NM_014779	TSC22D2
		NM_024717	MCTP1
		NM_198868	TBC1D9B
		NR_024008	WWC2-AS2
		NM_015599	PGM3
		NM_006813	PNRC1
		NM_018170	RPRD1A
		NM_001278162	HIPK3
		NM_014614	PSME4
		NM_181890	UBE2D3
		NM_001111	ADAR
		NM_018253	YY1AP1
		NM_058219	EXOSC6
		NM_025146	NAA50
		NM_014757	MAML1
		NR_026805	LINC00271
		NM_020700	PPM1H
		NM_000302	PLOD1
		NM_002894	RBBP8
		NM_153610	CMYA5
		NM_183380	DST
		NM_015382	HECTD1
		NM_001166496	SLC16A1
		NM_001007102	L3MBTL3
		NM_147189	FAM110B
		NM_001115113	WDR26
		NM_012120	CD2AP
		NM_001244735	TMEM126A
		NM_016224	SNX9
		NM_152636	METTL15
		NR_038921	LOC100130992
		NR_034108	TRAF3IP2-AS1
		NM_001011516	PDLIM5
		NM_016126	HSPB11
		NM_001166220	TBX20
		NM_002269	KPNA5
		NM_002467	MYC
		NM_001017926	ZHX1
		NR_038302	LINC00888
		NR_002795	HOXA11-AS
		NM_020381	PDSS2
		NM_001144923	TTC26
		NM_001042413	GLIS3
		NM_194271	RNF34
		NM_001038702	CDC42SE2
		NM_002692	POLE2
		NM_032752	ZNF496
		NM_001174097	LDHB
		NM_001172895	CAV1
		NM_001142315	LMO2
		NM_015534	ZZZ3
		NM_002107	H3F3A
		NM_032239	LARP1B
		NM_001164232	DDHD2
		NM_002957	RXRA
		NM_001127394	TSEN15
		NM_001136140	CMPK1
		NM_001008493	ENAH
		NM_033390	ZC3H12C
		NM_153377	LRIG3
		NM_000442	PECAM1
		NM_002221	ITPKB
		NM_015139	SLC35D1
		NM_001253853	AP4B1
		NM_174896	C1orf162
		NM_001081640	PRKDC
		NM_005841	SPRY1
		NM_020774	MIB1
		NM_001098503	PTPRJ
		NM_001244724	RAD23B
		NM_012474	UCK2
		NM_174938	FRMD3
		NM_018177	N4BP2
		NM_173854	SLC41A1
		NM_001142782	MAGI3
		NM_001198954	RNF103-CHMP3
		NM_030806	C1orf21
		NM_001261440	EXTL2
		NM_001129887	DNAJC2
		NM_001167608	RHBDD1
		NM_173607	FAM177A1
		NM_005238	ETS1
		NM_001199933	SESN1
		NM_144684	ZNF480
		NM_032322	RNF135
		NM_015549	PLEKHG3
		NM_144638	TMEM42
		NM_001220474	PPFIA2
		NM_015932	POMP
		NM_014744	TBC1D5
		NM_001098626	ZNF98
		NM_001136036	ZNF692
		NM_015033	FNBP1
		NM_012205	HAAO
		NM_001161779	PDP1
		NM_016121	KCTD3
		NM_006642	SDCCAG8
		NM_001130865	DMRT2
		NM_015393	PARM1
		NM_201267	NRP2
		NM_033132	ZIC5
		NM_005805	PSMD14
		NR_003502	ZNRF2P1
		NM_138436	SMIM19
		NM_033481	FBXO9
		NM_080759	DACH1
		NM_001129993	KIAA1841
		NM_001189	NKX3-2
		NM_001172655	ZNF701
		NM_004235	KLF4
		NM_001191049	SEC31A
		NR_027387	LOC100128822
		NM_016056	TMBIM4
		NM_001005739	VPS54
		NM_003619	PRSS12
		NM_152495	CNIH3
		NM_012071	COMMD3
		NM_019083	TRMT13
		NM_001025101	MBP
		NM_178454	DRAM2
		NM_021135	RPS6KA2
		NM_012328	DNAJB9
		NM_130851	BMP4
		NM_005544	IRS1
		NM_199421	SOCS4
		NM_001017420	ESCO2
		NM_018252	TMEM206
		NM_001704	BAI3
		NR_037845	LOC100506023
		NM_001042717	GTPBP10
		NM_022763	FNDC3B
		NM_001164766	ZFHX3
		NM_022168	IFIH1
		NM_014435	NAAA
		NM_032525	TUBB6
		NM_017742	ZCCHC2
		NM_133473	ZNF431
		NM_003782	B3GALT4
		NM_015204	THSD7A
		NM_207647	FSD1L
		NM_020337	ANKRD50
		NM_015569	DNM3
		NM_012089	ABCB10
		NR_003667	SUGT1P1
		NM_001243399	GLRX2
		NM_001122	PLIN2
		NM_175885	FAM181B
		NM_030769	NPL
		NM_133631	ROBO1
		NM_001024847	TGFBR2
		NM_058179	PSAT1
		NM_014168	METTL5
		NM_024424	WT1
		NM_006903	PPA2
		NM_001204106	BCL2L11
		NM_015976	SNX7
		NR_026978	HAUS1
		NM_001145036	COG2
		NM_012234	RYBP
		NM_001130678	EIF4E
		NR_027294	FAM201A
		NM_001144823	DENND4A
		NM_001206804	MAP2K5
		NM_007257	PNMA2
		NM_001195103	GSR
		NM_014890	FILIP1L
		NM_003676	DEGS1
		NM_018280	C22orf26
		NM_020529	NFKBIA
		NM_003994	KITLG
		NM_015942	MTERFD1
		NM_005853	IRX5
		NM_001220767	IKZF1
		NM_004946	DOCK2
		NM_005723	TSPAN5
		NM_001184742	ZBTB33
		NM_032943	SYTL2
		NM_018703	RBBP6
		NM_016066	GLRX2
		NM_015878	AZIN1
		NM_000522	HOXA13
		NM_005633	SOS1
		NM_022118	RBM26
		NR_033652	LOC100132891
		NM_001143681	GSTK1
		NM_005429	VEGFC
		NR_038873	LOC286059
		NM_001203246	GPBP1
		NM_005253	FOSL2
		NM_144628	TBC1D20
		NM_006982	ALX1
		NM_014319	LEMD3
		NM_005930	CTAGE5
		NM_015214	DDHD2
		NM_001172819	PGM1
		NM_001010895	ERCC6L2
		NM_001012985	COA6
		NM_001130481	VRK2
		NM_024867	SPEF2
		NM_017865	ZNF692
		NR_046609	HOXA-AS4
		NM_004540	NCAM2
		NM_022074	FAM111A
		NM_001243299	APLP2
		NM_014781	RB1CC1
		NM_015116	LRCH1
		NM_005068	SIM1
		NM_001126111	OSGIN2
		NM_001204056	ANKRD12
		NM_005922	MAP3K4
		NM_001105570	NUDT19
		NM_017898	2002-03-01
		NM_006153	NCK1
		NM_001040100	SPTSSB
		NM_181354	OXR1
		NM_194329	RNF38
		NM_032466	ASPH
		NM_080491	GAB2
		NM_016075	VPS36
		NM_001100117	RIMS2
		NM_004951	GPR183
		NM_001206864	STRADB
		NM_001202556	CD44
		NM_000956	PTGER2
		NM_003884	KAT2B
		NR_038897	LOC285084
		NM_018103	LRRC8D
		NM_001164542	DISC1
		NM_001126049	KLLN
		NM_002223	ITPR2
		NM_005327	HADH
		NM_001080391	SP100
		NM_078626	CDKN2C
		NM_001278310	DNAJB14
		NM_017866	TMEM70
		NM_198277	SLC37A2
		NM_000520	HEXA
		NM_001267843	CLOCK
		NM_001184	ATR
		NM_001199621	NCOA7
		NM_001278390	SLC38A1
		NR_002329	ST7-OT4
		NM_001136574	LANCL1
		NM_138782	FCHO2
		NM_001199770	OTX1
		NM_018710	TMEM55A
		NM_001001556	GALK2
		NM_002033	FUT4
		NM_001145000	ITGAV
		NM_005402	RALA
		NR_033416	CCT6P3
		NR_033289	GK5
		NM_018951	HOXA10
		NM_021818	SAV1
		NM_001079526	IKZF2
		NM_001010915	PTPLAD2
		NM_198569	GPR126
		NM_014612	FAM120A
		NM_002356	MARCKS
		NR_003955	EMBP1
		NM_031942	CDCA7
		NM_001004329	DBX2
		NR_021485	EGFEM1P
		NM_015336	ZDHHC17
		NR_003500	RP9P
		NM_006828	ASCC3
		NM_020648	TWSG1
		NM_014320	HEBP2
		NM_006468	POLR3C
		NM_006939	SOS2
		NM_080660	ZC3HAV1L
		NM_006977	ZBTB25
		NM_001260512	MGST1
		NR_027036	LINC00899
		NM_001024956	SC5D
		NM_172218	SPAG1
		NM_138771	CCDC126
		NM_001198963	FKTN
		NM_002508	NID1
		NM_198038	NUDT9
		NM_014953	DIS3
		NM_144709	PUS10
		NM_016104	RWDD1
		NM_001143919	LTB4R
		NM_032290	ANKRD32
		NM_006909	RASGRF2
		NM_024908	WDR76
		NR_024334	FUT8-AS1
		NM_145269	FAM92A1
		NM_001004470	ST8SIA6
		NR_038991	RBM26-AS1
		NR_073435	SNX4
		NM_002908	REL
		NM_001012967	DDX60L
		NM_024295	DERL1
		NM_006578	GNB5
		NM_020197	SMYD2
		NM_001172897	CAV1
		NM_018062	FANCL
		NM_001199185	ATP2C1
		NM_001114120	DEPDC1
		NM_138983	OLIG1
		NM_006577	B3GNT2
		NM_001145520	RAI14
		NM_013325	ATG4B
		NM_014783	ARHGAP11A
		NM_022765	MICAL1
		NR_027392	INTS4L2
		NM_001252127	AP4E1
		NM_006734	HIVEP2
		NM_001134793	HYLS1
		NM_015434	INTS7
		NM_024336	IRX3
		NM_015589	SAMD4A
		NM_145266	NUDCD2
		NM_182972	IRF2BP2
		NM_153634	CPNE8
		NM_003866	INPP4B
		NM_001127398	ERLEC1
		NM_001690	ATP6V1A
		NM_001024594	C1orf53
		NM_001113498	MDGA2
		NM_001127215	GFI1
		NM_022836	DCLRE1B
		NR_015374	LOC401463
		NM_001199758	MTHFS
		NM_001115007	LIN54
		NM_001144881	PRICKLE1
		NM_003185	TAF4
		NM_206907	PRKAA1
		NM_002158	FOXN2
		NR_027038	MBNL1-AS1
		NM_006874	ELF2
		NM_018440	PAG1
		NM_016618	KRCC1
		NM_016467	ORMDL1
		NM_001001415	ZNF429
		NM_194454	KRIT1
		NM_006608	PHTF1
		NR_037875	LOC728730
		NM_175571	GIMAP8
		NM_178123	SESTD1
		NM_018364	RSBN1
		NM_001278438	FNDC3A
		NM_000629	IFNAR1
		NM_198281	GPRIN3
		NM_030648	SETD7
		NM_001135702	YWHAZ
		NM_004882	CIR1
		NM_000958	PTGER4
		NR_027023	ASH1L-AS1
		NM_018455	CENPN
		NR_033186	C1orf220
		NM_001198557	LMNB1
		NM_003940	USP13
		NM_001166060	GLRB
		NM_016382	CD244
		NM_000633	BCL2
		NM_012082	ZFPM2
		NM_014409	TAF5L
		NM_001098414	ZNF621
		NM_001267597	ZNF248
		NM_175876	EXOC8
		NM_007214	SEC63
		NM_001257069	FBXW7
		NM_003567	BCAR3
		NM_012141	INTS6
		NM_207327	CDPF1
		NM_001003398	BICD1
		NM_001270409	LIN9
		NM_002631	PGD
		NM_016245	HSD17B11
		NM_021240	DMRT3
		NM_007051	FAF1
		NM_001199659	LETM2
		NM_004044	ATIC
		NM_018304	PRR11
		NM_001144882	PRICKLE1
		NM_138794	LYPLAL1
		NM_194291	TMEM65
		NM_024026	MRP63
		NM_020320	RARS2
		NM_001178092	BCAT1
		NM_015902	UBR5
		NM_173487	C4orf33
		NM_001083535	CEP57L1
		NM_007159	SLMAP
		NR_034127	LOC100132356
		NM_022128	RBKS
		NR_039991	TMLHE-AS1
		NM_145061	SKA3
		NM_016351	ADAM22
		NM_001433	ERN1
		NM_001145250	SP9
		NR_037652	ST20
		NM_015150	RFTN1
		NM_007282	RNF13
		NM_175619	ZAR1
		NM_001195215	DENND1B
		NR_003365	SUGT1P3
		NM_000313	PROS1
		NM_014786	ARHGEF17
		NM_018441	PECR
		NM_001257334	ATP5A1
		NM_001136479	ANP32E
		NR_037894	ZNF670-ZNF695
		NR_003930	PTCHD3P1
		NM_175748	UBR7
		NM_012290	TLK1
		NR_034093	MRVI1-AS1
		NM_012176	FBXO4
		NM_001008783	SLC35D3
		NM_003051	SLC16A1
		NM_001145115	PPP1R3G
		NM_001190945	TRAF1
		NM_182976	ZNF326
		NM_181713	UBXN2A
		NR_039978	SEC24B-AS1
		NM_016207	CPSF3
		NM_001134663	SAMD13
		NM_001159674	SYNCRIP
		NM_001253852	AP4B1
		NM_002844	PTPRK
		NM_001142310	TMEM169
		NM_032717	AGPAT9
		NM_001080411	ZNF433
		NR_039974	VWA8-AS1
		NM_001193508	REST
		NM_001244898	PTBP3
		NM_001011708	OLA1
		NM_014028	OSTM1
		NM_001256338	CHD1L
		NM_018352	TMA16
		NM_001030060	SAMD5
		NM_006618	KDM5B
		NM_032490	C14orf142
		NM_022828	YTHDC2
		NM_018204	CKAP2
		NR_024084	SAP30L
		NM_139245	PPM1L
		NM_005406	ROCK1
		NM_001077484	SLC38A1
		NM_198179	QRFPR
		NM_001038707	CDC42SE1
		NM_182620	SKA2
		NM_016021	UBE2J1
		NM_152731	BEND6
		NM_025069	ZNF703
		NM_006278	ST3GAL4
		NM_001040665	STEAP2
		NM_014939	TRAPPC8
		NM_000943	PPIC
		NM_014035	SNX24
		NM_178566	ZDHHC21
		NR_003954	LOC729176
		NM_032027	TM2D1
		NM_172359	CD46
		NM_024641	MANEA
		NM_001190977	YAF2
		NM_015906	TRIM33
		NR_038246	LOC100507557
		NM_057749	CCNE2
		NM_001256461	SLC12A2
		NM_020854	KIAA1468
		NR_037884	LOC100507053
		NM_000314	PTEN
		NM_001135047	JDP2
		NM_001130716	PLAC8
		NM_001039841	ARHGAP11B
		NM_003848	SUCLG2
		NM_183235	RAB27A
		NM_016644	PRR16
		NM_000636	SOD2
		NM_001256163	BIRC2
		NM_144665	SESN3
		NR_033389	LOC100132215
		NM_018943	TUBA8
		NM_152419	HGSNAT
		NM_152588	TMTC2
		NM_001136020	ICA1
		NM_020927	VAT1L
		NM_001018056	VLDLR
		NM_001146105	PARP9
		NM_021813	BACH2
		NM_001198962	ECHDC2
		NM_001113411	FGGY
		NM_001193502	TCF24
		NM_001080404	ZNF878
		NM_004109	FDX1
		NM_138455	CTHRC1
		NM_002431	MNAT1
		NM_001278141	NBPF12
		NM_001145313	FSD1L
		NM_033169	B3GALNT1
		NM_013386	SLC25A24
		NM_001172828	YTHDF2
		NM_005603	ATP8B1
		NM_001159676	SYNCRIP
		NM_001013843	SLTM
		NR_038387	LINC00886
		NM_173082	SHPRH
		NM_014252	SLC25A15
		NR_015360	FLJ33630
		NR_024538	GSTM4
		NM_133367	PAQR8
		NM_014594	ZNF354C
		NM_017423	GALNT7
		NM_001135095	FNDC3B
		NM_001077619	UBXN2B
		NM_001166133	FRAS1
		NM_199344	SFT2D2
		NM_003799	RNMT
		NM_001254757	ST3GAL4
		NM_002786	PSMA1
		NM_147185	AKAP9
		NM_001206557	KIAA1432
		NM_001134479	LRRC8D
		NM_021030	ZNF14
		NM_001032292	ZNF174
		NM_020820	PREX1
		NM_033395	KIAA1731
		NM_004775	B4GALT6
		NM_001172411	VANGL1
		NM_032526	NT5C1A
		NM_001001555	GRB10
		NM_001206927	DNAH8
		NM_176814	ZNF800
		NM_005261	GEM
		NR_034006	LOC100132352
		NM_178868	CMTM8
		NM_003441	ZNF141
		NM_001102559	PPAPDC1B
		NM_201515	PPHLN1
		NR_002226	INGX
		NM_175895	C12orf61
		NR_027690	CERKL
		NM_148907	OSBPL9
		NM_182503	ADAT2
		NM_022047	DEF6
		NM_006759	UGP2
		NM_001204259	NR3C1
		NM_001262	CDKN2C
		NM_001134937	FIP1L1
		NM_001126128	PROK2
		NM_139055	ADAMTS15
		NM_001135700	YWHAZ
		NM_001253830	PTPDC1
		NR_034086	LOC648987
		NM_003379	EZR
		NM_015306	USP24
		NM_017935	BANK1
		NM_007187	WBP4
		NM_005482	PIGK
		NM_001177	ARL1
		NM_015443	KANSL1
		NM_001135823	SSPN
		NM_021205	RHOU
		NM_001135648	PTPRK
		NM_017515	SLC35F2
		NM_007013	WWP1
		NM_001014811	ME3
		NM_012343	NNT
		NM_018971	GPR27
		NM_023075	MPPE1
		NM_139164	STARD4
		NM_001170580	HHAT
		NM_033427	CTTNBP2
		NM_021821	MRPS35
		NR_038935	LOC100288846
		NM_182665	RASSF5
		NR_028408	LINC00938
		NM_021147	CCNO
		NM_006703	NUDT3
		NM_005620	S100A11
		NM_031419	NFKBIZ
		NM_001185009	RNF4
		NM_052864	TIFA
		NM_001248011	NUDT9
		NM_001278237	TMEM5
		NM_172193	KLHDC1
		NR_026806	FLJ13224
		NM_001145044	SLCO3A1
		NM_000022	ADA
		NR_023917	PTENP1
		NM_005086	SSPN
		NM_017554	PARP14
		NM_018147	FAIM
		NM_004334	BST1
		NR_027262	HEXA-AS1
		NM_001195131	TSTD3
		NM_152729	NT5DC1
		NM_033360	KRAS
		NM_001164469	TMED7-TICAM2
		NM_019030	DHX29
		NR_026598	NENF
		NM_006496	GNAI3
		NM_016448	DTL
		NM_001178093	BCAT1
		NM_022845	CBFB
		NM_152688	KHDRBS2
		NR_038863	LOC285758
		NM_030762	BHLHE41
		NM_031217	KIF18A
		NM_001178102	LOX
		NM_152601	ZNF709
		NM_003264	TLR2
		NM_005828	DCAF7
		NM_133465	KIAA1958
		NR_033258	ZEB2
		NM_015123	FRMD4B
		NM_001145208	DEPDC1B
		NM_033208	TIGD7
		NM_006996	SLC19A2
		NM_001080416	MYBL1
		NM_001278204	KCNN2
		NM_016002	SCCPDH
		NM_015365	AMMECR1
		NM_023074	ZNF649
		NM_001277814	YTHDF3
		NM_015091	FAM179B
		NM_022659	EBF2
		NM_004520	KIF2A
		NM_001277961	STIM1
		NM_001018067	SERBP1
		NM_014800	ELMO1
		NM_033505	EPT1
		NM_001010911	C10orf114
		NM_001174151	ARL13B
		NM_001085481	MAP1LC3B2
		NM_006256	PKN2
		NM_001128212	WDSUB1
		NM_015137	EFR3A
		NM_101395	DYRK1A
		NM_031844	HNRNPU
		NM_001466	FZD2
		NM_014571	HEYL
		NR_004862	TYW5
		NR_102689	DHRS4L1
		NM_006599	NFAT5
		NM_001039770	TMPPE
		NM_005885	2006-03-01
		NM_000097	CPOX
		NM_015026	MON2
		NM_014585	SLC40A1
		NR_028444	PDIA5
		NM_145102	ZKSCAN5
		NM_001256310	GLS
		NM_001199577	GIMAP1-GIMAP5
		NM_201544	LGALS8
		NM_002726	PREP
		NR_037175	LOC100507463
		NM_005450	NOG
		NM_003861	DCAF5
		NM_002740	PRKCI
		NM_002973	ATXN2
		NM_207661	ZC3H14
		NM_001169117	STIM2
		NM_024067	C7orf26
		NM_001165412	NFKB1
		NM_022121	PERP
		NM_001009994	RIPPLY2
		NM_002800	PSMB9
		NM_031469	SH3BGRL2
		NM_001260	CDK8
		NM_021194	SLC30A1
		NM_033222	PSIP1
		NM_001170794	BACH2
		NM_000944	PPP3CA
		NM_033657	DAP3
		NM_033055	HIAT1
		NM_014372	RNF11
		NM_001080433	CCDC85A
		NM_020846	SLAIN2
		NM_032020	FUCA2
		NM_002069	GNAI1
		NM_001134831	AHI1
		NM_145702	TIGD1
		NM_014650	ZNF432
		NM_006777	ZBTB33
		NM_001102592	HENMT1
		NM_016029	DHRS7
		NM_198504	PAQR9
		NM_000534	PMS1
		NM_024037	AUNIP
		NM_005924	MEOX2
		NM_001127358	PHTF2
		NM_002300	LDHB
		NM_001244604	DPYSL2
		NM_002213	ITGB5
		NM_148919	PSMB8
		NM_005859	PURA
		NM_198968	DZIP1
		NM_002317	LOX
		NM_001271602	HERC3
		NM_000282	PCCA
		NM_001093771	TXNRD1
		NM_018137	PRMT6
		NM_001024855	ZNF197
		NM_152858	WTAP
		NM_006079	CITED2
		NM_003489	NRIP1
		NM_001018159	NAE1
		NM_003852	TRIM24
		NM_017771	PXK
		NR_033928	LOC389641
		NM_194292	SASS6
		NM_152490	B3GALNT2
		NM_024728	C7orf10
		NM_001359	DECR1
		NR_040248	ZEB2-AS1
		NM_004346	CASP3
		NM_001277817	YTHDF3
		NM_001001436	C16orf87
		NM_021954	GJA3
		NM_015963	THAP4
		NM_004545	NDUFB1
		NM_001507	MLNR
		NM_015132	SNX13
		NM_152647	FAM227B
		NM_014980	STXBP5L
		NM_000130	F5
		NM_174942	GAS2L3
		NM_024345	DCAF10
		NM_001193466	KANSL1
		NM_022130	GOLPH3
		NR_038831	HOXA-AS3
		NM_005573	LMNB1
		NM_144599	NIPA1
		NM_025075	THOC7
		NM_018246	CCDC25
		NR_027069	LOC100132215
		NR_015359	WDFY3-AS2
		NM_003507	FZD7
		NM_001197222	PDE4D
		NM_000158	GBE1
		NM_032256	TMEM117
		NR_045126	LOC100652739
		NM_005134	PPP4R1
		NM_014777	URB2
		NM_016422	RNF141
		NM_001168388	CITED2
		NM_014178	STXBP6
		NM_144978	CCDC138
		NM_025151	RAB11FIP1
		NM_145290	GPR125
		NM_018221	MOB1A
		NM_001190981	IL6ST
		NM_005082	TRIM25
		NR_027421	FAM27C
		NM_206866	BACH1
		NM_015093	TAB2
		NM_001256126	CERS6
		NR_073443	HDAC2
		NM_001256858	RNF34
		NM_004364	CEBPA
		NM_144571	CNOT6L
		NM_001730	KLF5
		NM_031311	CPVL
		NR_033651	LOC100132891
		NM_138441	MB21D1
		NM_198889	ANKRD17
		NM_001005353	AK4
		NM_001194954	MATR3
		NM_004820	CYP7B1
		NM_001105573	FBXO45
		NM_005340	HINT1
		NM_004282	BAG2
		NM_001193528	SCRN3
		NM_001204144	HDAC9
		NM_016048	ISOC1
		NM_023034	WHSC1L1
		NM_001099223	IFT74
		NM_014462	LSM1
		NM_001143976	WEE1
		NM_153028	ZNF75A
		NM_001166	BIRC2
		NM_001448	GPC4
		NM_000945	PPP3R1
		NM_018914	PCDHGA11
		NR_040004	LINC00960
		NR_002212	NUDT4P1
		NM_001197	BIK
		NM_004664	LIN7A
		NM_000465	BARD1
		NM_000593	TAP1
		NM_002890	RASA1
		NM_001025390	AMPD3
		NM_001002264	EPSTI1
		NM_016569	TBX3
		NM_017843	BCAS4
		NM_000408	GPD2
		NM_175872	ZNF792
		NM_001142275	NIPA1
		NM_018376	NIPSNAP3B
		NR_036530	LOC100289230
		NM_138287	DTX3L
		NM_032342	TMEM246
		NR_036475	LOC100289656
[truncated: 89 more rows]

## Sheet: MV4;11 - MLL-AF4
Spreading targets, gene isoforms (unique TSS) (158)	Spreading targets, gene names (129 unique)	Non-spreading targets, gene isoforms (unique TSS) (2220)	Non-spreading targets, gene names (1985 unique)
NM_006624	ZMYND11	NM_019040	ELP4
NM_152227	SNX5	NM_152259	TICRR
NM_004508	IDI1	NM_018989	RBM27
NM_001032296	STK24	NM_006526	ZNF217
NM_207292	MBNL1	NM_001267843	CLOCK
NM_198449	EMB	NM_001042540	NCBP2
NM_014373	GPR160	NM_001165416	LDHA
NM_005539	INPP5A	NM_004559	YBX1
NM_000885	ITGA4	NM_018204	CKAP2
NM_022081	HPS4	NM_004866	SCAMP1
NM_001012716	C18orf56	NM_006777	ZBTB33
NM_001190274	FBXO11	NM_004379	CREB1
NM_001199897	LAMP5	NR_002809	LOC338799
NM_002398	MEIS1	NM_053001	OSR2
NM_001145306	CDK6	NM_012383	OSTF1
NM_001242361	NRD1	NM_182757	RNF144B
NR_026588	EFCAB2	NM_001270378	ANKRD46
NM_005843	STAM2	NM_017613	DONSON
NM_001143995	LPXN	NM_033228	TRIM23
NM_001278407	ANXA11	NR_038387	LINC00886
NM_001184986	NDUFC1	NM_012236	SCMH1
NM_002865	RAB2A	NM_001029989	KIAA0101
NM_001177383	CPEB2	NM_031844	HNRNPU
NR_033766	FOXP2	NM_001128833	ZBTB4
NM_001005743	NUMB	NR_029377	NDUFAF5
NM_001278163	HIPK3	NM_207038	TCF12
NM_002072	GNAQ	NM_007283	MGLL
NM_001202464	ZMYND11	NR_002599	SNHG6
NM_014824	FCHSD2	NM_001098268	LIG4
NM_001128160	UBP1	NM_022755	IPPK
NM_022373	HERPUD2	NM_001145642	KIAA0226
NM_001131010	SATB1	NM_001185077	ARHGDIA
NM_004241	JMJD1C	NR_026550	MPC2
NR_033928	LOC389641	NM_001172509	SATB2
NM_001142279	RNASEH2B	NM_001144823	DENND4A
NM_080546	SLC44A1	NM_022105	DIDO1
NR_038373	DNAJC9-AS1	NM_031216	SEH1L
NM_006305	ANP32A	NR_001575	RNF138P1
NM_024099	C11orf48	NM_207327	CDPF1
NM_207297	MBNL1	NM_001144073	CHORDC1
NM_001193349	MEF2C	NM_014886	NSA2
NM_018454	NUSAP1	NM_145074	HTRA2
NM_005734	HIPK3	NM_001163940	PYGL
NM_001198978	SMAP2	NM_022130	GOLPH3
NM_004339	PTTG1IP	NR_040093	STARD4-AS1
NM_001634	AMD1	NR_073478	IKZF5
NM_001001330	REEP3	NM_006039	MRC2
NM_005263	GFI1	NM_007349	PAXIP1
NM_014795	ZEB2	NM_001244898	PTBP3
NM_001144772	NSMAF	NM_001201334	GCFC2
NM_001002811	PDE4DIP	NM_000657	BCL2
NM_152641	ARID2	NM_003407	ZFP36
NM_001003698	RREB1	NM_198892	BMP2K
NM_002971	SATB1	NM_012331	MSRA
NM_006548	IGF2BP2	NM_001171508	MCFD2
NM_014643	ZNF516	NM_174896	C1orf162
NM_145330	MRPL33	NM_006887	ZFP36L2
NM_020119	ZC3HAV1	NM_001144929	NKIRAS2
NM_001080519	BAHCC1	NM_001023570	IQCB1
NM_016619	PLAC8	NM_145236	B3GNT7
NM_014918	CHSY1	NM_001172643	TK2
NM_001143759	LRRC27	NM_001270410	LIN9
NM_003030	SHOX2	NM_015932	POMP
NM_001128161	UBP1	NM_012343	NNT
NM_001002800	SMC4	NM_178819	AGPAT6
NM_212479	ZMYND11	NM_152231	FBXO34
NM_052900	CSMD3	NM_206886	CCDC18
NM_004893	H2AFY	NM_001033714	NOP2
NM_001168344	RREB1	NM_024610	HSPBAP1
NM_024615	PARP8	NM_004152	OAZ1
NM_001100409	SENP6	NM_022662	ANAPC1
NM_198147	ABHD15	NM_001130849	CAB39
NM_148976	PSMA1	NM_024119	DHX58
NM_001127216	GFI1	NR_026778	HNRNPU-AS1
NM_004119	FLT3	NM_024571	SNRNP25
NM_001252	CD70	NM_001198852	FOXJ3
NM_002163	IRF8	NM_018403	DCP1A
NM_006195	PBX3	NR_024407	ZBTB11-AS1
NR_037602	LOC100507217	NM_016207	CPSF3
NM_005375	MYB	NM_017894	ZSCAN2
NM_001195215	DENND1B	NM_014788	TRIM14
NM_013450	BAZ2B	NM_018448	CAND1
NM_001145353	ELF1	NM_001164383	STAU2
NM_001122607	RUNX1	NM_001131036	ZCCHC9
NM_018103	LRRC8D	NM_001164116	CASS4
NR_037601	LOC100507217	NR_003529	CDKN2B-AS1
NM_005496	SMC4	NM_002056	GFPT1
NM_014426	SNX5	NM_022128	RBKS
NM_001277348	LOC100996485	NM_016055	MRPL48
NR_040073	MIR181A1HG	NR_038320	LOC100507634
NM_001134479	LRRC8D	NM_133465	KIAA1958
NM_001029880	SFMBT2	NR_027412	LINC00910
NM_003580	NSMAF	NR_034164	EXD2
NM_198268	HIPK1	NM_001083962	TCF4
NM_001143757	LRRC27	NR_077235	C4orf46
NR_026589	WHAMMP2	NM_138807	TAMM41
NM_001083591	CELF2	NM_014904	RAB11FIP2
NM_003974	DOK2	NM_207118	GTF2H5
NM_001242318	PDE7A	NM_001256270	KIF22
NM_001134778	PBX3	NM_213632	MROH8
NM_001033059	AMD1	NM_021190	PTBP2
NM_145869	ANXA11	NM_198841	FAM120AOS
NM_001001937	ATP5A1	NM_001142498	SIRT1
NM_032270	LRRC8C	NM_017847	C1orf27
NM_001278204	KCNN2	NM_205548	FAM151B
NR_037599	LOC646278	NM_005857	ZMPSTE24
NM_014462	LSM1	NM_001276471	CORO1C
NM_022893	BCL11A	NM_016065	MRPS16
NM_194449	PHLPP1	NM_018833	TAP2
NM_004348	RUNX2	NM_005731	ARPC2
NM_001278478	RUNX2	NR_027262	HEXA-AS1
NM_001278408	ANXA11	NM_005922	MAP3K4
NM_175854	PAN3	NM_002998	SDC2
NM_002350	LYN	NM_001252296	CEBPG
NM_014142	NUDT5	NM_001128303	LACC1
NM_001098206	HNRNPF	NM_001122752	SERPINI1
NM_003358	UGCG	NM_001243146	NVL
NM_001244810	FOXP1	NM_006024	TAX1BP1
NM_006749	SLC20A2	NR_102746	ROPN1L-AS1
NM_000081	LYST	NM_017890	VPS13B
NM_001243234	TCF4	NM_020233	ADPRM
NM_001220767	IKZF1	NM_032166	ATRIP
NM_001178055	PARP8	NR_015419	LOC145783
NM_001244808	FOXP1	NM_001198902	YY1AP1
NM_001257177	LOC339862	NM_139201	GIT2
NM_022826	2007-03-01	NM_033295	CASP1
NM_032776	JMJD1C	NR_024281	LINC00599
NM_002494	NDUFC1	NM_013235	DROSHA
NM_014857	RABGAP1L	NM_005839	SRRM1
NM_000633	BCL2	NR_024515	APLP2
NM_015001	SPEN	NM_006369	LRRC41
NM_080548	PTPN6	NM_007041	ATE1
NM_001201338	SAFB	NM_144974	CCDC122
NM_032328	EFCAB2	NR_036595	LOC440600
NM_033387	FAM78A	NM_015278	SASH1
NM_023037	FRY	NM_001126051	HDGF
NM_001199355	RPL17-C18orf32	NM_001203249	EZH2
NM_203447	DOCK8	NR_028138	LINC00936
NM_001001349	NKIRAS2	NM_003618	MAP4K3
NM_032947	SMIM3	NM_001359	DECR1
NM_002397	MEF2C	NM_001126111	OSGIN2
NM_172004	CLECL1	NM_152361	EID2B
NM_183235	RAB27A	NM_004869	VPS4B
NM_003718	CDK13	NM_001085430	C17orf67
NM_005921	MAP3K1	NM_014267	C11orf58
NR_001458	MIR155HG	NM_015428	ZNF473
NM_001259	CDK6	NM_001271685	SLC35A3
NM_001160225	RNF170	NM_002358	MAD2L1
NR_026586	EFCAB2	NM_005444	RQCD1
NM_000314	PTEN	NM_024592	SRD5A3
NM_001048199	RCC1	NM_017934	PHIP
NM_020732	ARID1B	NM_145702	TIGD1
NM_001127215	GFI1	NM_024852	AGO3
NM_001130415	APOLD1	NM_145698	ACBD5
NM_199413	PRC1	NM_181503	EXOSC8
NM_001040158	H2AFY	NM_005802	TOPORS
NM_001184904	CARD8	NM_014765	TOMM20
NM_001139459	CNST	NM_001190882	ORC4
		NR_004862	TYW5
		NM_001752	CAT
		NM_007210	GALNT6
		NM_001170803	LARP4
		NM_001079842	OCIAD1
		NM_001134664	SAMD13
		NM_004261	2015-09-01
		NM_004730	ETF1
		NM_001144924	LOC81691
		NM_178454	DRAM2
		NM_017832	FAM206A
		NM_147185	AKAP9
		NM_198565	LRRC33
		NM_015963	THAP4
		NM_001130716	PLAC8
		NM_031370	HNRNPD
		NM_003442	ZNF143
		NM_017994	TMEM248
		NM_002180	IGHMBP2
		NR_034084	LOC729852
		NM_018233	OGFOD1
		NR_024557	WAC
		NM_004589	SCO1
		NR_034077	THAP9-AS1
		NM_003161	RPS6KB1
		NM_005668	ST8SIA4
		NM_001258326	SFI1
		NM_138349	TP53I13
		NM_001135700	YWHAZ
		NR_028582	G6PC3
		NM_007215	POLG2
		NM_001146282	SRP54
		NM_001135733	TP53INP1
		NM_006874	ELF2
		NM_021140	KDM6A
		NM_001007794	CEPT1
		NM_007280	OIP5
		NM_000430	PAFAH1B1
		NM_001172774	DPY19L3
		NM_024684	AAMDC
		NM_015471	NSL1
		NM_152445	FAM161B
		NM_001076683	UBTF
		NM_017917	PPP2R3C
		NM_003292	TPR
		NM_016131	RAB10
		NM_006828	ASCC3
		NM_145266	NUDCD2
		NM_001164269	RAD51
		NM_004995	MMP14
		NM_182649	PCNA
		NR_027023	ASH1L-AS1
		NM_213620	ATP6V1H
		NM_014805	EPM2AIP1
		NM_001010844	IRAK1BP1
		NM_017915	PARPBP
		NM_006836	GCN1L1
		NM_012433	SF3B1
		NR_027635	SPATA5L1
		NM_001204094	MOB4
		NM_032936	TMEM60
		NM_001254755	CYB5D2
		NM_006451	PAIP1
		NR_034123	LOC100131067
		NM_032789	PARP10
		NM_005047	PSMD5
		NM_001256169	APOM
		NM_001102559	PPAPDC1B
		NM_015384	NIPBL
		NM_000997	RPL37
		NM_139121	YY1AP1
		NM_016271	RNF138
		NM_014630	ZNF592
		NM_006815	TMED2
		NM_014838	ZBED4
		NM_018475	TMEM165
		NM_022129	PBLD
		NM_001257197	CUL3
		NM_001123	ADK
		NM_001244604	DPYSL2
		NM_012141	INTS6
		NM_001037277	GGPS1
		NR_102756	LOC100996255
		NM_001144923	TTC26
		NR_027045	C1orf200
		NR_102429	OSGEPL1-AS1
		NR_024496	PTGER4P2-CDK2AP2P2
		NM_017643	MBTD1
		NM_016070	MRPS23
		NM_001258449	PKD2L2
		NM_152756	RICTOR
		NM_001014440	ODF3B
		NM_015415	MPC2
		NM_019054	FAM35A
		NM_001002860	BTBD7
		NM_001253852	AP4B1
		NM_181713	UBXN2A
		NM_001324	CSTF1
		NM_001136140	CMPK1
		NM_032233	SETD3
		NM_182529	THAP5
		NM_001114120	DEPDC1
		NM_001006114	YBEY
		NM_014890	FILIP1L
		NM_133443	GPT2
		NM_001163437	TBCK
		NR_046552	RNASEH2B-AS1
		NM_139245	PPM1L
		NM_004064	CDKN1B
		NM_023039	ANKRA2
		NM_014314	DDX58
		NM_001033521	CSTF1
		NM_001130009	GEN1
		NM_001037637	BTF3
		NM_002431	MNAT1
		NM_015214	DDHD2
		NM_001257069	FBXW7
		NM_016261	TUBD1
		NM_019030	DHX29
		NM_001256875	CDCA8
		NM_001130475	THAP5
		NM_025147	COQ10B
		NR_029431	DNAJC7
		NM_025059	CCDC170
		NM_001142316	LMO2
		NM_001028	RPS25
		NM_001134456	NXPE3
		NM_001146227	RPS20
		NM_015904	EIF5B
		NM_030912	TRIM8
		NM_001198786	POU2F1
		NM_022334	ITGB1BP1
		NM_138417	KTI12
		NM_001164145	CHAMP1
		NM_005499	UBA2
		NM_016396	CTDSPL2
		NM_024896	ERMP1
		NM_001145208	DEPDC1B
		NM_145207	SPATA5
		NM_145867	LTC4S
		NM_203458	NOTCH2NL
		NM_003051	SLC16A1
		NM_006939	SOS2
		NR_028050	MTERFD2
		NM_001261384	UEVLD
		NM_000282	PCCA
		NM_006837	COPS5
		NM_001025253	TPD52
		NM_182505	C9orf85
		NM_001015892	TAF9
		NR_029435	FLJ31306
		NM_001142471	INTS12
		NM_002270	TNPO1
		NM_001278168	CDK5RAP1
		NM_001199263	UCHL5
		NM_001244816	FOXP1
		NM_017706	WDR55
		NM_181442	ADNP
		NM_006155	2002-09-01
		NM_001191022	CTCF
		NR_003697	SNHG15
		NM_003530	HIST1H3D
		NM_138317	KCNK10
		NM_005748	YAF2
		NM_018283	NUDT15
		NM_006947	SRP72
		NM_004523	KIF11
		NM_152773	TCTEX1D2
		NM_152990	PXT1
		NM_018844	BCAP29
		NM_001098832	FAM104A
		NM_024754	PTCD2
		NM_016001	UTP18
		NM_001123377	PARK7
		NM_001199984	NDUFS1
		NM_005911	MAT2A
		NM_001166105	TADA2A
		NM_003630	PEX3
		NM_021914	CFL2
		NR_040096	LOC643339
		NM_024116	TAF1D
		NR_046234	WDR92
		NR_024408	PSMD5-AS1
		NM_004376	COX15
		NM_001637	AOAH
		NM_003859	DPM1
		NM_005253	FOSL2
		NM_058241	CCNT2
		NM_002519	NPAT
		NM_001146104	PARP9
		NM_006711	RNPS1
		NR_046414	LINC00441
		NM_005625	SDCBP
		NM_019859	HTR7
		NR_026846	LOC285074
		NM_000642	AGL
		NM_198926	FAM212B
		NM_016013	NDUFAF1
		NR_030761	TMED5
		NM_001244724	RAD23B
		NM_001663	ARF6
		NM_213725	RPLP1
		NM_145280	METTL21A
		NM_001244813	FOXP1
		NM_001185118	MYNN
		NM_002692	POLE2
		NM_152857	WTAP
		NM_005038	PPID
		NR_024279	FLJ37453
		NM_144598	LRRC28
		NM_005406	ROCK1
		NM_001167617	MLH1
		NM_014657	TTI1
		NM_001243719	RAB6A
		NM_001032282	KLF10
		NM_005880	DNAJA2
		NR_026891	FLJ10038
		NM_022736	MFSD1
		NM_001080416	MYBL1
		NM_001136534	TMEM233
		NM_004323	BAG1
		NM_005917	MDH1
		NM_013255	MKLN1
		NM_018290	PGM2
		NM_001198784	C15orf65
		NM_016331	ZNF639
		NM_032704	TUBA1C
		NM_001164232	DDHD2
		NM_020234	DTWD1
		NM_175921	C5orf51
		NM_001128213	WDSUB1
		NM_181890	UBE2D3
		NR_003502	ZNRF2P1
		NM_133372	FNIP1
		NR_038873	LOC286059
		NM_001267040	JARID2
		NM_005336	HDLBP
		NM_014078	MRPL13
		NM_001693	ATP6V1B2
		NM_178439	GMCL1
		NM_173344	ST3GAL1
		NM_012322	LSM5
		NR_027258	PRORSD1P
		NM_017610	RNF111
		NM_199040	NUDT4
		NM_001262	CDKN2C
		NM_014614	PSME4
		NM_020122	KCMF1
		NM_013257	SGK3
		NM_004690	LATS1
		NM_001203248	EZH2
		NM_001005739	VPS54
		NM_181354	OXR1
		NM_001190822	SMAD7
		NR_002819	MALAT1
		NM_016417	GLRX5
		NM_001142364	ALG5
		NM_002199	IRF2
		NR_034041	SRSF1
		NR_037163	POU2F1
		NM_001025249	DUT
		NM_001199302	CNOT2
		NM_015443	KANSL1
		NM_001271838	RSRC1
		NM_023075	MPPE1
		NM_001243120	SKP2
		NM_002040	GABPA
		NM_006090	CEPT1
		NM_080794	MRPL39
		NM_001278514	CUL4A
		NM_002287	LAIR1
		NM_001254728	AP4S1
		NM_001040626	NCALD
		NM_003352	SUMO1
		NM_001004316	LEKR1
		NM_014288	ITGB3BP
		NM_176818	GATC
		NR_039978	SEC24B-AS1
		NM_004596	SNRPA
		NM_183009	KIAA1429
		NM_001260512	MGST1
		NM_001144942	RAB34
		NR_027157	TMPO-AS1
		NM_001185009	RNF4
		NM_001171905	NUDT16
		NM_024831	TGS1
		NM_001143887	COPS2
		NM_017634	KCTD9
		NM_004811	LPXN
		NM_033632	FBXW7
		NM_020381	PDSS2
		NM_012282	KCNE1L
		NM_022341	PDF
		NM_175907	ZADH2
		NR_045585	SDF2
		NM_001257965	CRB1
		NM_020921	NIN
		NM_004157	PRKAR2A
		NM_133343	RAD17
		NM_152344	LSM12
		NM_001135255	RBBP4
		NM_178547	ZBTB8OS
		NM_017831	RNF125
		NM_004614	TK2
		NM_012279	ZNF346
		NM_005926	MFAP1
		NM_014829	DDX46
		NM_022841	RFX7
		NM_015113	ZZEF1
		NM_005862	STAG1
		NM_144658	DOCK11
		NM_001146103	PARP9
		NR_038258	TPTE2P5
		NM_004286	GTPBP1
		NR_033886	RAD21-AS1
		NM_005195	CEBPD
		NM_018321	BRIX1
		NM_001004470	ST8SIA6
		NM_001008897	TCP1
		NM_001142521	FAM111A
		NM_005271	GLUD1
		NM_014802	C2CD5
		NM_024551	ADIPOR2
		NR_039974	VWA8-AS1
		NM_001178093	BCAT1
		NM_001199303	CNOT2
		NM_080703	BAG6
		NM_005678	SNURF
		NM_006479	RAD51AP1
		NM_001258453	FBXO18
		NM_020320	RARS2
		NM_017892	PRPF40A
		NM_017590	ZC3H7B
		NM_014515	CNOT2
		NM_006540	NCOA2
		NM_001199660	LETM2
		NM_001104586	CARF
		NM_005645	TAF13
		NM_198038	NUDT9
		NR_023350	COPB2
		NM_024430	PSTPIP2
		NM_053274	GLMN
		NM_145269	FAM92A1
		NM_005655	KLF10
		NM_030780	SLC25A32
		NM_015190	DNAJC9
		NM_175876	EXOC8
		NR_003521	WHAMMP3
		NM_005013	NUCB2
		NM_144963	FAM91A1
		NM_001122674	ABCD3
		NM_020143	PNO1
		NM_172127	CAMK2D
		NM_002916	RFC4
		NM_032437	EFCAB7
		NM_001145053	EFCAB5
		NM_001948	DUT
		NM_019043	APBB1IP
		NM_014976	PDCD11
		NM_016631	PAXBP1
		NM_005721	ACTR3
		NM_052865	MGME1
		NM_024345	DCAF10
		NR_033991	TOPORS-AS1
		NM_001252499	RHNO1
		NM_001102592	HENMT1
		NM_015070	ZC3H13
		NM_001161781	PDP1
		NM_013325	ATG4B
		NM_002833	PTPN9
		NR_037144	PLEKHA8P1
		NM_012388	BLOC1S6
		NM_000287	PEX6
		NM_005493	RANBP9
		NR_046201	LOC400684
		NM_024094	DSCC1
		NM_001198989	NFS1
		NM_152442	RAD9B
		NM_033055	HIAT1
		NM_001031835	PHKB
		NR_034127	LOC100132356
		NM_001135052	SYK
		NM_178862	STT3B
		NM_018695	ERBB2IP
		NM_015651	PHF19
		NM_004071	CLK1
		NR_026559	LRRC27
		NM_001277813	YTHDF3
		NM_001278531	C6orf70
		NM_007350	PHLDA1
		NM_003566	EEA1
		NM_139322	ATRN
		NM_032128	SLC10A7
		NM_006322	TUBGCP3
		NM_002945	RPA1
		NM_001199851	DAP3
		NM_022836	DCLRE1B
		NM_005904	SMAD7
		NM_017437	CPSF2
		NM_194271	RNF34
		NM_015048	SETD1B
		NM_001040438	C6orf48
		NM_014851	KLHL21
		NM_080796	DIDO1
		NM_001029860	FBXO43
		NM_016030	TRAPPC12
		NR_015360	FLJ33630
		NM_012289	KEAP1
		NM_173791	PDZD8
		NM_005830	MRPS31
		NM_005800	USPL1
		NM_015322	FEM1B
		NM_001039717	C4orf29
		NM_017423	GALNT7
		NM_001142315	LMO2
		NM_003264	TLR2
		NM_017817	RAB20
		NR_040040	LOC100287015
		NM_001198	PRDM1
		NM_173569	UBN2
		NM_018440	PAG1
		NM_001145293	NGLY1
		NM_012123	MTO1
		NM_001195446	SRSF7
		NM_182620	SKA2
		NM_033220	TRIM14
		NM_001198906	YY1AP1
		NM_000958	PTGER4
		NM_018489	ASH1L
		NM_016940	RWDD2B
		NM_022735	ACBD3
		NM_014649	SAFB2
		NM_001005474	NFKBIZ
		NR_027468	FLJ39739
		NM_001043318	ELMSAN1
		NM_015308	FNBP4
		NM_001135575	SMIM13
		NM_000671	ADH5
		NM_174943	C14orf178
		NM_015263	DMXL2
		NM_031210	SLIRP
		NM_014321	ORC6
		NM_022118	RBM26
		NM_019091	PLEKHA3
		NM_020750	XPO5
		NM_001136036	ZNF692
		NM_007051	FAF1
		NM_001025780	ABHD17B
		NM_153695	ZNF367
		NM_020356	CASS4
		NR_034113	DNAJC27-AS1
		NM_031435	THAP2
		NR_028491	TMEM41B
		NM_014755	SERTAD2
		NM_020861	ZBTB2
		NR_027155	LOC100271836
		NM_002269	KPNA5
		NM_001142274	CLASP1
		NM_001256165	TMCO1
		NM_144976	ZNF564
		NM_001160372	TRAPPC9
		NM_000249	MLH1
		NM_012164	FBXW2
		NR_023352	NMRK1
		NR_015432	LINC00493
		NM_015294	TRIM37
		NM_018361	AGPAT5
		NM_000984	RPL23A
		NM_016587	CBX3
		NR_037607	UCHL5
		NM_020854	KIAA1468
		NR_024623	C21orf49
		NM_016620	ZNF644
		NM_016104	RWDD1
		NM_001271823	SERPINB6
		NM_005017	PCYT1A
		NM_004685	MTMR6
		NM_001171603	PREPL
		NM_002552	ORC4
		NM_004725	BUB3
		NM_032485	MCM8
		NM_080593	HIST1H2BK
		NM_001130709	RUFY3
		NM_001345	DGKA
		NR_038976	LOC339874
		NM_016252	BIRC6
		NM_015469	NIPSNAP3A
		NM_019046	ANKRD16
		NM_006527	SLBP
		NM_001199111	MDH1
		NM_207661	ZC3H14
		NM_014674	EDEM1
		NM_181807	DCDC1
		NM_001144062	COPB1
		NM_015483	KBTBD2
		NM_016287	HP1BP3
		NM_020776	KIAA1328
		NM_001135589	GDAP2
		NM_178812	MTDH
		NM_001008393	C4orf46
		NM_001105570	NUDT19
		NM_001025778	VRK3
		NM_018206	VPS35
		NM_001191324	RNF138
		NM_174899	FBXO36
		NM_001685	ATP5J
		NM_152705	POLR1D
		NM_003728	UNC5C
		NM_016205	PDGFC
		NM_021623	PLEKHA2
		NM_014633	CTR9
		NM_014214	IMPA2
		NR_102376	TOPORS-AS1
		NM_033089	ZCCHC3
		NM_014305	TGDS
		NM_001252078	USP15
		NM_018139	DNAAF2
		NM_015116	LRCH1
		NM_057175	NAA15
		NM_005385	NKTR
		NM_006092	NOD1
		NM_058195	CDKN2A
		NR_038991	RBM26-AS1
		NR_028352	PIGP
		NR_073113	LOC100652772
		NM_014180	MRPL22
		NM_148900	FOXP2
		NR_038111	SNHG16
		NM_001278505	GPATCH11
		NM_002211	ITGB1
		NM_001002269	EXOSC3
		NM_002908	REL
		NM_001267043	AEBP2
		NM_016655	GABPB1
		NM_018164	ASUN
		NM_019095	CRLS1
		NM_001018039	SFMBT2
		NM_002853	RAD1
		NM_002800	PSMB9
		NM_020362	PITHD1
		NM_001014380	KATNAL1
		NM_001135608	ARHGAP26
		NM_032595	PPP1R9B
		NM_001145678	KIAA0825
		NM_001938	DR1
		NR_103456	LOC100129195
		NM_176072	P2RY2
		NM_001009960	ZNF655
		NM_018169	KIAA1551
		NM_015957	APIP
		NM_178126	FAM134C
		NM_024295	DERL1
		NM_177995	PTPDC1
		NM_032560	SMEK1
		NM_145690	YWHAZ
		NM_017850	C1orf109
		NM_001099402	CCNK
		NM_152465	PROCA1
		NM_006761	YWHAE
		NM_015344	LEPROTL1
		NM_015602	TOR1AIP1
		NM_001199346	C18orf32
		NM_001076785	SLC7A6
		NM_153681	PIGP
		NM_001127358	PHTF2
		NR_046262	LOC646719
		NM_032773	LRCH3
		NM_006835	CCNI
		NM_001013694	SRRD
		NM_001135037	MFAP3
		NM_004278	PIGL
		NM_025075	THOC7
		NM_014044	UNC50
		NM_001244752	ANKRD18B
		NM_014953	DIS3
		NM_015476	TPGS2
		NM_004238	TRIP12
		NM_001085471	FOXN3
		NM_015358	MORC3
		NM_015939	TRMT6
		NM_001205122	ATG13
		NM_016090	RBM7
		NR_073446	IARS
		NM_006027	EXO1
		NR_037857	LOC254128
		NM_004099	STOM
		NM_018142	INTS10
		NR_038361	RSBN1L-AS1
		NM_024573	C6orf211
		NM_006699	MAN1A2
		NR_027286	FLVCR1-AS1
		NM_001251918	RAP1B
		NM_020800	IFT80
		NM_000945	PPP3R1
		NM_001099669	HIGD1A
		NM_003720	PSMG1
		NM_006544	EXOC5
		NM_003914	CCNA1
		NM_001173975	TCTN1
		NM_016589	TIMMDC1
		NM_001193283	LEKR1
		NM_033121	ANKRD13A
		NM_006023	CDC123
		NM_001008237	TTC32
		NM_024322	CENPO
		NM_139246	TSTD2
		NM_001173982	CHST11
		NM_003676	DEGS1
		NM_001079524	PAICS
		NM_001204878	BAG4
		NM_004814	SNRNP40
		NM_001130689	HMGB2
		NM_022098	XPNPEP3
		NM_022074	FAM111A
		NM_016653	ZAK
		NM_001242534	MFSD11
		NM_002107	H3F3A
		NM_030571	NDFIP1
		NM_003129	SQLE
		NM_016128	COPG1
		NM_001003398	BICD1
		NM_019021	C11orf71
		NM_015057	MYCBP2
		NM_001731	BTG1
		NM_152528	WDSUB1
		NM_002166	ID2
		NM_145257	CCSAP
		NM_024026	MRP63
		NM_006585	CCT8
		NM_001128148	TFRC
		NM_019600	FAM214A
		NM_005836	HRSP12
		NM_170775	KCNN2
		NM_015958	DPH5
		NM_001172712	SP3
		NM_003953	MPZL1
		NM_017414	USP18
		NR_003098	SNHG1
		NM_001131009	PTPN12
		NM_194454	KRIT1
		NM_020935	USP37
		NR_033268	NUDT16
		NR_073118	CRLF3
		NM_001005369	MTIF2
		NM_152647	FAM227B
		NM_018691	FAM114A2
		NM_001127228	CBX1
		NM_001013663	PTRHD1
		NM_005786	TSHZ1
		NM_001204368	MGST2
		NM_018304	PRR11
		NM_000182	HADHA
		NM_001135703	LRP12
		NM_013254	TBK1
		NM_015161	ARL6IP1
		NM_001166693	AFF1
		NM_024081	PRRG4
		NM_003913	PRPF4B
		NM_003473	STAM
		NM_182972	IRF2BP2
		NM_001008215	COA5
		NM_152490	B3GALNT2
		NM_020414	DDX24
		NM_031371	ARID4B
		NM_006004	UQCRH
		NM_020706	SCAF4
		NM_018682	KMT2E
		NR_037856	LOC254128
		NR_015447	LOC153684
		NM_003348	UBE2N
		NM_001402	EEF1A1
		NR_046609	HOXA-AS4
		NM_006364	SEC23A
		NM_020531	APMAP
		NM_005853	IRX5
		NM_006113	VAV3
		NM_080748	ROMO1
		NM_020820	PREX1
		NR_036530	LOC100289230
		NR_047679	UGDH-AS1
		NM_001130482	VRK2
		NM_032777	GPR124
		NM_001010895	ERCC6L2
		NM_001146289	LEPRE1
		NM_018224	COA1
		NM_001079514	UBN1
		NM_001178092	BCAT1
		NM_014339	IL17RA
		NM_001161407	NDFIP2
		NM_152682	RWDD4
		NM_001171888	FGFR1OP2
		NM_014313	TMEM50A
		NM_003899	ARHGEF7
		NM_021215	RPRD1B
		NM_014484	MOCS3
		NM_005023	PGGT1B
		NM_001949	E2F3
		NM_017412	FZD3
		NM_005339	UBE2K
		NM_014820	TOMM70A
		NM_005057	RBBP5
		NM_022828	YTHDC2
		NM_001143990	WRAP53
		NM_016649	ESF1
		NM_145037	NXPE3
		NM_019069	WDR5B
		NM_024670	SUV39H2
		NM_020117	LARS
		NM_001110	ADAM10
		NM_001258454	TNIP1
		NM_139164	STARD4
		NM_014573	TMEM97
		NR_033680	CARD8
		NM_002467	MYC
		NM_138348	FAM105B
		NM_004336	BUB1
		NM_001163315	FBXL17
		NR_027626	CMAHP
		NM_001145725	LYAR
		NM_018975	TERF2IP
		NM_014933	SEC31A
		NM_014455	RNF115
		NM_001003712	OSBPL8
		NM_181575	AUP1
		NM_014911	AAK1
		NM_031296	RAB33B
		NM_020458	TTC7A
		NM_004453	ETFDH
		NR_036592	LOC100506710
		NM_022804	SNURF
		NM_018473	ACOT13
		NM_001024649	CANX
		NM_015166	MLC1
		NM_001006109	C3orf37
		NM_001190881	ORC4
		NM_004268	MED17
		NM_018565	SERINC2
		NM_003234	TFRC
		NM_001142523	IRAK3
		NM_145720	TIGD4
		NM_024758	AGMAT
		NM_024605	ARHGAP10
		NM_199227	METAP1D
		NM_001271592	LOC100129361
		NM_017866	TMEM70
		NM_000520	HEXA
		NM_001040057	FAM133B
		NM_032290	ANKRD32
		NM_001199480	ZSCAN9
		NM_000153	GALC
		NM_206853	QKI
		NM_001017420	ESCO2
		NM_001278390	SLC38A1
		NM_001105574	HMX3
		NM_001105530	CAP1
		NM_182531	ZNF778
		NM_000867	HTR2B
		NR_040081	LOC100506804
		NM_001278525	ZNF518A
		NM_001198656	AKAP2
		NM_194278	ELMSAN1
		NM_003387	WIPF1
		NM_001248011	NUDT9
		NM_024928	OBFC1
		NM_001135771	RPN2
		NM_203467	LRR1
		NM_001144766	DNAJC7
		NR_073121	UBE2W
		NM_018310	BRF2
		NR_028492	CFL1P1
		NM_001143985	BANF1
		NM_005519	HMX2
		NM_022488	ATG3
		NM_014920	ICK
		NM_001146105	PARP9
		NM_018717	MAML3
		NM_006347	PPIH
		NM_001190879	ORC4
		NM_138408	GTF3C6
		NM_005956	MTHFD1
		NM_013332	HILPDA
		NM_001017977	DCAF6
		NM_033389	SSH2
		NM_018332	DDX19A
		NM_018376	NIPSNAP3B
		NM_017759	INO80D
		NM_017974	ATG16L1
		NM_006346	PIBF1
		NM_002791	PSMA6
		NM_018252	TMEM206
		NM_001004304	ZNF740
		NM_001242902	AKAP1
		NR_003667	SUGT1P1
		NR_036605	GGPS1
		NR_033858	LINC00535
		NM_001278504	STT3A
		NM_021127	PMAIP1
		NM_016614	TDP2
		NM_016955	SEPSECS
		NM_000944	PPP3CA
		NR_036549	LOC100129961
		NM_031466	TRAPPC9
		NM_005791	MPHOSPH10
		NR_029388	LOC728407
		NM_024946	FAM192A
		NM_002047	GARS
		NM_173601	GXYLT1
		NM_152636	METTL15
		NM_015033	FNBP1
		NM_017941	C17orf80
		NM_000938	POLR2B
		NM_020890	KIAA1524
		NM_002013	FKBP3
		NM_004537	NAP1L1
		NM_001043229	METTL12
		NM_138792	LEO1
		NM_001270530	RNF111
		NM_153835	GPR113
		NM_014053	FLVCR1
		NM_001014279	ANXA2R
		NM_001261440	EXTL2
		NM_003821	RIPK2
		NM_001042559	EIF4G2
		NM_005783	TXNDC9
		NM_004048	B2M
		NM_198935	SS18L1
		NM_014574	STRN3
		NM_001010853	PM20D2
		NM_001085366	ZNF655
		NR_027154	SMG1P1
		NM_001025101	MBP
		NM_012207	HNRNPH3
		NM_001490	GCNT1
		NM_001039841	ARHGAP11B
		NM_024790	CSPP1
		NM_144981	IMMP1L
		NM_016101	NIP7
		NM_174921	SMIM14
		NM_001102653	OTUD4
		NM_007276	CBX3
		NM_002158	FOXN2
		NM_002408	MGAT2
		NM_001071	TYMS
		NM_004147	DRG1
		NM_007269	STXBP3
		NM_001236	CBR3
		NM_001252051	PCMT1
		NM_001267782	AMBRA1
		NM_152352	FAM210A
		NM_032810	ATAD1
		NM_001271	CHD2
		NM_206949	IFI27L1
		NM_031263	HNRNPK
		NM_003844	TNFRSF10A
		NM_001171606	PREPL
		NM_006768	BRAP
		NM_001166276	ARHGAP25
		NM_003185	TAF4
		NR_033981	FLJ27354
		NM_198175	NME1
		NM_001609	ACADSB
		NM_001048249	SMIM15
		NM_201554	DGKA
		NM_016360	TACO1
		NM_133325	PHF10
		NM_015076	CDK19
		NM_001253830	PTPDC1
		NM_031916	ROPN1L
		NM_003017	SRSF3
		NM_183419	RNF19A
		NR_046322	LOC285033
		NM_001009814	VWA8
		NM_198834	ACACA
		NM_020192	YAE1D1
		NM_005902	SMAD3
		NM_001038702	CDC42SE2
		NM_001256163	BIRC2
		NM_030576	LIMD2
		NM_016146	TRAPPC4
		NM_017750	RETSAT
		NM_000666	ACY1
		NM_005930	CTAGE5
		NM_001170544	PGAM5
		NM_015097	CLASP2
		NM_016410	CHMP5
		NM_006298	ZKSCAN8
		NM_173831	ZNF707
		NM_006868	RAB31
		NM_001144061	COPB1
		NM_001386	DPYSL2
		NM_019022	TMX3
		NM_001199659	LETM2
		NM_001660	ARF4
		NM_006242	PPP1R3D
		NM_015151	DIP2A
		NM_183245	INVS
		NM_198041	NUDT6
		NM_002745	MAPK1
		NM_006311	NCOR1
		NM_001193425	SUV39H2
		NM_015285	WDR7
		NM_024857	ATAD5
		NM_001079559	HNRNPUL2
		NM_001253866	YME1L1
		NM_025181	SLC35F5
		NR_024586	LOC100216545
		NR_037946	HNRNPUL2-BSCL2
		NM_001007533	PPP1R27
		NR_026806	FLJ13224
		NR_073124	NCAPG
		NM_005828	DCAF7
		NM_002653	PITX1
		NM_006153	NCK1
		NM_012319	SLC39A6
		NM_003400	XPO1
		NM_001145861	POP1
		NM_003799	RNMT
		NM_001025593	ARFIP1
		NM_201384	PLEC
		NM_032557	USP38
		NM_001244992	PPP1R12A
		NM_017546	CNOT11
		NR_045017	LETMD1
		NM_004748	CCPG1
		NM_020830	WDFY1
		NM_022366	TFB2M
		NM_001001664	SPOPL
		NM_001539	DNAJA1
		NM_001199456	BRD2
		NM_001010983	GLT8D1
		NM_032730	RTN4IP1
		NM_016226	VPS29
		NM_001145335	UBE2Q2
		NM_017676	GIN1
		NM_001252127	AP4E1
		NR_036683	LOC440700
		NM_016103	SAR1B
		NM_178039	ERC1
		NM_001144945	MYL12B
		NM_033001	GTF2I
		NM_001085451	LNP1
		NM_032569	GLYR1
		NM_032299	DCUN1D5
		NM_176787	PIGN
		NM_001128212	WDSUB1
		NM_016218	POLK
		NR_102755	FLJ31104
		NM_021239	RBM25
		NM_024037	AUNIP
		NM_004350	RUNX3
		NR_026668	VPS13A-AS1
		NM_145860	PDCD10
		NM_001142300	CCNYL1
		NM_004457	ACSL3
		NM_001242877	ELP2
		NM_001134369	LRRFIP2
		NM_001098625	JKAMP
		NM_001162407	CLK1
		NM_020232	PSMG2
		NM_014757	MAML1
		NM_001905	CTPS1
		NR_033874	FLJ20021
		NM_001197297	GABPA
		NM_001039569	AP1S3
		NM_194429	FGFR1OP
		NM_006083	IK
		NM_031217	KIF18A
		NM_001170791	RMDN2
		NM_032307	C9orf64
		NM_001136479	ANP32E
		NM_017520	MPHOSPH8
		NM_176071	P2RY2
		NM_052937	PCMTD1
		NM_001172303	MASTL
		NR_034137	ZBED5-AS1
		NR_045116	C5orf56
		NM_003747	TNKS
		NM_003647	DGKE
		NM_006977	ZBTB25
		NM_001203246	GPBP1
		NM_006345	SLC30A9
		NM_199421	SOCS4
		NM_030895	ZNF696
		NM_001190977	YAF2
		NM_181787	DPY19L4
		NM_003599	SUPT3H
		NM_016451	COPB1
		NM_001115113	WDR26
		NM_001079537	TRAPPC6B
		NM_181528	NAA20
		NM_023001	ARID4A
		NM_177966	PDE12
		NM_001194995	C12orf65
		NM_006996	SLC19A2
		NR_038956	LOC100506714
		NM_014943	ZHX2
		NM_138436	SMIM19
		NM_014296	CAPN7
		NM_203500	KEAP1
		NM_024908	WDR76
		NM_001002030	ECHDC1
		NM_024624	SMC6
		NM_019037	EXOSC4
		NM_002729	HHEX
		NM_001143769	ZNF438
		NM_003211	TDG
		NM_199440	HSPD1
		NM_015045	WAPAL
		NM_032018	SPRTN
		NM_001204106	BCL2L11
		NM_001098208	HNRNPF
		NM_199420	POLQ
		NR_027182	JMJD1C-AS1
		NM_005754	G3BP1
		NM_152731	BEND6
		NM_001276380	ESF1
		NM_015021	ZNF292
		NM_001185010	RNF4
		NM_001193431	PTPN22
		NM_006758	U2AF1
		NM_005903	SMAD5
		NM_145859	PDCD10
		NM_002973	ATXN2
		NM_153605	CRYBG3
		NM_133368	RSPRY1
		NM_005157	ABL1
		NM_001135675	SMIM19
		NM_001184742	ZBTB33
		NM_005164	ABCD2
		NM_018246	CCDC25
		NM_001146158	MOGS
		NM_030978	ARPC5L
		NM_004041	ARRB1
		NM_194282	LIN54
		NM_001145646	APH1B
		NR_027954	TIPARP-AS1
		NM_014648	DZIP3
		NM_005962	MXI1
		NR_027435	ARRDC3-AS1
		NM_001134476	LRRC8B
		NM_002940	ABCE1
		NM_145805	ISL2
		NM_006421	ARFGEF1
		NM_020457	THAP11
		NM_005426	TP53BP2
		NR_034089	LOC100131564
		NM_001134470	C3orf58
		NM_003769	SRSF9
		NR_033992	TOPORS-AS1
		NM_001204255	SCARB2
		NM_144608	HEXIM2
		NM_015942	MTERFD1
		NM_014612	FAM120A
		NM_153645	NUP50
		NM_001349	DARS
		NR_003038	SNHG5
		NR_028408	LINC00938
		NM_181861	APAF1
		NM_001029954	CDNF
		NM_001131028	ATG10
		NM_032471	PKIB
		NM_152379	C1orf131
		NM_001135212	FKBP7
		NM_001123040	ARIH2OS
		NM_001197051	ZFP91
		NR_033797	DKFZP434I0714
		NM_031942	CDCA7
		NR_102752	LOC100506639
		NM_001172713	GOLGA4
		NM_032256	TMEM117
		NM_004912	KRIT1
		NM_001198764	CD302
		NM_001173976	TCTN1
		NM_005626	SRSF4
		NM_032664	FUT10
		NM_016310	POLR3K
		NM_016621	PHF21A
		NM_001258452	FBXO18
		NM_030937	CCNL2
		NM_020198	CCDC47
		NM_001827	CKS2
		NM_005509	DMXL1
		NR_027007	SETD5-AS1
		NM_020319	ANKMY2
		NM_006452	PAICS
		NM_006694	JTB
		NM_016134	CPQ
		NR_036464	FBXL5
		NM_001184	ATR
		NM_022495	PCNXL4
		NM_139119	YY1AP1
		NM_014812	CEP170
		NR_036539	LOC644656
		NR_002605	DLEU1
		NM_014315	KLHDC2
		NM_002709	PPP1CB
		NM_022045	MTBP
		NM_002919	RFX3
		NM_001018136	NME1-NME2
		NM_001256281	NARR
		NM_006371	CRTAP
		NM_003800	RNGTT
		NM_018846	KLHL7
		NM_001135699	YWHAZ
		NM_024652	LRRK1
		NM_001077208	SEC31A
		NM_023034	WHSC1L1
		NM_001199934	SESN1
		NM_017658	KLHL28
		NR_038935	LOC100288846
		NM_001018067	SERBP1
		NM_001278513	CUL4A
		NM_005005	NDUFB9
		NM_024744	CARF
		NM_014616	ATP11B
		NM_133376	ITGB1
		NM_001172478	RRM2B
		NR_038301	LINC00888
		NM_173810	TTC9C
		NM_018221	MOB1A
		NM_016442	ERAP1
		NM_005347	HSPA5
		NM_007217	PDCD10
		NM_001271840	IKZF5
		NM_014939	TRAPPC8
		NM_052928	SMYD4
		NR_038280	LOC100506963
		NM_004404	2002-09-01
		NM_014708	KNTC1
		NM_005082	TRIM25
		NM_001193528	SCRN3
		NM_032898	CEP19
		NM_006243	PPP2R5A
		NM_005908	MANBA
		NM_001172085	TBP
		NM_017771	PXK
		NM_001184700	UGDH
		NM_020396	BCL2L10
		NM_001174168	SYK
		NM_000097	CPOX
		NM_016002	SCCPDH
		NR_040016	TMEM50B
		NM_001130105	COL4A3BP
		NM_004227	CYTH3
		NM_001256379	MCMBP
		NM_016121	KCTD3
		NM_006321	ARIH2
		NM_012234	RYBP
		NM_016175	C5orf45
		NM_001242498	MIF4GD
		NM_138441	MB21D1
		NM_152515	CKAP2L
		NM_032374	APOPT1
		NM_004951	GPR183
		NM_004163	RAB27B
		NM_001136538	ACAD10
		NM_002757	MAP2K5
		NM_001142416	AIMP1
		NM_133636	HELQ
		NR_103718	LINC00528
		NM_001011553	2007-09-01
		NR_027038	MBNL1-AS1
		NM_001278304	DIABLO
		NR_038903	RAB30-AS1
		NM_001079539	XBP1
		NM_173210	TGIF1
		NM_145026	SPATS1
		NM_014754	PTDSS1
		NM_018353	MIS18BP1
		NM_182977	NNT
		NM_032859	ABHD13
		NM_178169	RASSF3
		NM_001199803	CENPO
		NM_017647	FTSJ3
		NM_001198954	RNF103-CHMP3
		NM_198219	ING1
		NR_038246	LOC100507557
		NM_002618	PEX13
		NM_001193515	SLC30A6
		NM_018456	EAF2
		NM_015137	EFR3A
		NM_001165412	NFKB1
		NR_003291	ANKRD18DP
		NM_001024675	ACTL10
		NM_001143785	FES
		NM_005859	PURA
		NM_001278162	HIPK3
		NR_023390	LINC00476
		NR_024444	LOC100133985
		NM_015989	CSAD
		NM_001624	AIM1
		NM_017668	NDE1
		NM_173829	SREK1IP1
		NR_001588	SBDSP1
		NM_001135095	FNDC3B
		NM_001037494	DYNLL1
		NM_000534	PMS1
		NM_012345	NUFIP1
		NM_001256858	RNF34
		NM_014109	ATAD2
		NM_006401	ANP32B
		NM_015149	RGL1
		NM_032116	KATNAL1
		NM_001277140	ACTR3
		NM_000183	HADHB
		NM_001007257	PRDM2
		NM_001690	ATP6V1A
		NM_002703	PPAT
		NM_003968	UBA3
		NR_027624	BZW2
		NM_022039	FBXW4
		NM_018835	RC3H2
		NR_024388	NCBP2-AS2
		NM_000922	PDE3B
		NM_032175	UTP15
		NM_001258213	PCID2
		NM_001254756	CYB5D2
		NM_004364	CEBPA
		NM_001204259	NR3C1
		NM_016021	UBE2J1
		NM_014366	GNL3
		NM_005574	LMO2
		NM_005633	SOS1
		NM_003390	WEE1
		NM_001278196	ZBTB18
		NM_000629	IFNAR1
		NM_004757	AIMP1
		NM_001166496	SLC16A1
		NM_152736	ZSCAN26
		NM_005134	PPP4R1
		NM_016505	ZCCHC17
		NM_001145191	FAM200B
		NM_001267728	ING1
		NM_005207	CRKL
		NM_016578	RSF1
		NM_004545	NDUFB1
		NM_001135242	NDRG1
		NM_012381	ORC3
		NR_037687	PLXNC1
		NM_015420	DCAF13
		NM_002033	FUT4
		NM_001145664	RFX8
		NM_001145031	PLAU
		NM_004973	JARID2
		NM_002592	PCNA
		NM_001130481	VRK2
		NM_001080517	SETD5
		NM_004776	B4GALT5
		NM_013286	RBM15B
		NM_001161584	TEX10
		NM_014810	CEP350
		NM_001015882	DNAJC25
		NR_034172	KANSL1-AS1
		NM_006407	ARL6IP5
		NM_001161780	PDP1
		NM_024683	TEFM
		NM_148977	PANK1
		NM_016275	SELT
		NM_001144943	RAB34
		NM_024945	RMI1
		NM_014039	C11orf54
		NM_182603	ANKRD42
		NM_001130688	HMGB2
		NM_001135218	TAF12
		NM_002567	PEBP1
		NM_001866	COX7B
		NR_003930	PTCHD3P1
		NM_020825	CRAMP1L
		NM_015534	ZZZ3
		NM_001033032	FAIM
		NM_001100626	ERLIN1
		NM_001015048	BAG5
		NM_024828	CAAP1
		NM_032632	PAPOLA
		NM_003249	THOP1
		NM_001202550	WDR27
		NM_001243770	FAM178A
		NM_001174130	SLC11A2
		NR_015375	FLJ35024
		NM_207325	DPY19L3
		NM_001242881	CARKD
		NM_006260	DNAJC3
		NM_003325	HIRA
		NM_001277817	YTHDF3
		NM_017552	ATAD2B
		NM_001042681	RERE
		NM_012297	G3BP2
		NM_001270377	ANKRD46
		NM_212554	METTL10
		NM_001163436	TBCK
		NM_001122770	ZBTB37
		NM_001254943	CCDC88A
		NM_005575	LNPEP
		NR_102697	LAMTOR5-AS1
		NM_001040022	SIRPA
		NR_033805	WAC-AS1
		NM_015026	MON2
		NM_007218	RNF139
		NM_016283	TAF9
		NR_040712	CHRAC1
		NM_052864	TIFA
		NM_002717	PPP2R2A
		NM_014367	FAM162A
		NM_020936	DDX55
		NM_012307	EPB41L3
		NM_014264	PLK4
		NM_006380	APPBP2
		NM_152417	TMEM68
		NM_001243088	FOXM1
		NM_001040023	SIRPA
		NM_030790	ITFG1
		NM_033356	CASP8
		NM_018356	C5orf22
		NM_006618	KDM5B
		NM_133342	RAD17
		NM_001168389	CITED2
		NM_002454	MTRR
		NM_001042370	TROVE2
		NM_001198862	TMEM206
		NM_014041	SPCS1
		NM_015024	XPO7
		NM_080792	SIRPA
		NM_003589	CUL4A
		NM_007165	SF3A2
		NM_053043	RBM33
		NR_002212	NUDT4P1
		NR_034106	CRNDE
		NM_000333	ATXN7
		NM_005011	NRF1
		NM_001098207	HNRNPF
		NM_182907	PRDM1
		NM_033647	HELB
		NM_001032292	ZNF174
		NM_018133	MSL2
		NM_022780	RMND5A
		NM_001168254	OCIAD1
		NM_001166304	PIGX
		NM_194329	RNF38
		NM_006468	POLR3C
		NM_001270879	MPC1
		NM_015549	PLEKHG3
		NM_006682	FGL2
		NM_001008895	CUL4A
		NM_002129	HMGB2
		NM_001008388	CISD2
		NM_001256681	KIAA0391
		NM_002488	NDUFA2
		NM_006256	PKN2
		NM_032875	FBXL20
		NR_027780	HMGXB4
		NM_024336	IRX3
		NM_006164	NFE2L2
		NM_016290	UIMC1
		NM_001031847	CPT1A
		NM_032382	COG8
		NM_207371	SKIDA1
		NM_001040138	CKLF
		NR_046227	CPB2-AS1
		NM_017810	ZSCAN32
		NM_005914	MCM4
		NM_017632	CDKN2AIP
		NM_001207068	BZW1
		NR_027716	H2AFJ
		NM_001093729	CCDC102B
		NM_001530	HIF1A
		NM_001168388	CITED2
		NR_027982	RASAL2-AS1
		NM_007083	NUDT6
		NM_001184985	WNK1
		NM_005340	HINT1
		NM_144736	NDUFAF7
		NM_001169117	STIM2
		NR_045680	HEIH
		NM_007178	STRAP
		NM_133487	RAD51
		NM_152858	WTAP
		NM_001184717	TIPARP
		NM_020154	EMC7
		NM_001011663	PCGF6
		NM_024097	C1orf50
		NM_012145	DTYMK
		NR_029383	PAN3-AS1
		NM_001195308	CGGBP1
		NM_014950	ZBTB1
		NM_020307	CCNL1
		NM_152416	NDUFAF6
		NM_031903	MRPL32
		NM_006642	SDCCAG8
		NM_175895	C12orf61
		NM_001722	POLR3D
		NM_001017926	ZHX1
		NM_018656	SLC35E3
		NM_001135676	SMIM19
		NM_007006	NUDT21
		NM_001145417	MSL2
		NM_003090	SNRPA1
		NM_198141	GANC
		NM_024766	CAMKMT
		NM_198217	ING1
		NM_001174167	SYK
		NM_001111047	CCNA1
		NM_001135256	RBBP4
		NM_152739	HOXA9
		NM_080663	ERI2
		NM_001040656	TTC23
		NM_003776	MRPL40
		NM_001135674	SMIM19
		NR_033421	SLC11A2
		NR_034105	CRNDE
		NM_182625	GEN1
		NM_003107	SOX4
		NM_001270680	MCU
		NM_020368	UTP3
		NM_031361	COL4A3BP
		NM_001204173	C8orf44-SGK3
		NM_152699	SENP5
		NM_145063	OARD1
		NR_037875	LOC728730
		NM_007172	NUP50
		NM_032839	DIRC2
		NM_018292	QRSL1
		NM_012328	DNAJB9
		NM_001093771	TXNRD1
		NM_018492	PBK
		NM_001134793	HYLS1
		NM_016167	NOL7
		NR_024079	LINC00471
		NM_001201572	SEC22C
		NR_002944	HNRNPA1P10
		NM_006813	PNRC1
		NR_040052	IQCH-AS1
		NM_001127235	GPBP1
		NM_015163	TRIM9
		NM_001171182	CENPL
		NM_001102399	HNRNPR
		NM_018386	PCID2
		NR_027035	CCDC41-AS1
		NM_001497	B4GALT1
		NM_004371	COPA
		NM_001202519	CFLAR
		NM_014283	SUCO
		NM_013283	MAT2B
		NM_002005	FES
		NM_001144884	SLC30A7
		NM_152841	HPS4
		NM_006015	ARID1A
		NM_004705	PRKRIR
		NM_031480	RIOK1
		NR_002612	DLEU2
		NM_033480	FBXO9
		NM_000956	PTGER2
		NM_003972	BTAF1
		NM_144584	HENMT1
		NM_022768	RBM15
		NM_001143852	TCHP
		NM_018460	ARHGAP15
		NM_198433	AURKA
		NM_006496	GNAI3
		NM_000051	ATM
		NM_005034	POLR2K
		NR_073598	ATP8B4
		NM_005067	SIAH2
		NM_022779	DDX31
		NR_040251	ZNF410
		NM_012290	TLK1
		NM_003932	ST13
		NM_001160244	RPAIN
		NM_001256679	KIAA0391
		NM_001159674	SYNCRIP
		NM_001100829	TMEM170B
		NM_001190801	PLK4
		NM_001277971	SGK196
		NM_018383	WDR33
		NM_032861	SERAC1
		NM_032334	UTP23
		NM_001024956	SC5D
		NM_012208	HARS2
		NM_174910	TCTE3
		NM_001144769	DST
		NM_001256338	CHD1L
		NM_001204858	TCEB1
		NM_017925	DENND4C
		NM_001129887	DNAJC2
		NM_198557	RBM43
		NM_000318	PEX2
		NM_015659	RSL1D1
		NM_001031712	TRMT11
		NM_181746	CERS2
		NM_013320	HCFC2
		NR_036435	RSRC2
		NM_001252393	TNIP1
		NM_001040453	FAM63B
		NM_019843	EIF4ENIF1
		NM_004599	SREBF2
		NM_001202485	HSPE1-MOB4
		NM_001013843	SLTM
		NM_172193	KLHDC1
		NM_002787	PSMA2
		NM_206876	PPP1CB
		NM_021021	SNTB1
		NR_036520	LOC100287042
		NM_001099668	HIGD1A
		NM_015910	WDPCP
		NM_170686	ZNF398
		NM_183239	GSTO2
		NM_032601	MCEE
		NM_017741	DCAF16
		NM_032048	EMILIN2
		NM_006701	TXNL4A
		NM_001098534	BAG6
		NM_002793	PSMB1
		NM_173824	C3orf38
		NM_024567	HMBOX1
		NM_001276277	PPIP5K2
		NM_017940	NBPF1
		NM_004237	TRIP13
		NR_036651	HSDL2
		NM_024672	THAP9
		NM_003488	AKAP1
		NR_028090	LOC202781
		NM_003631	PARG
		NR_040671	LOC100288198
		NM_014800	ELMO1
		NM_001558	IL10RA
		NR_002315	H3F3AP4
		NM_002792	PSMA7
		NM_001068	TOP2B
		NM_001967	EIF4A2
		NM_022763	FNDC3B
		NM_030961	TRIM56
		NM_080491	GAB2
		NM_015306	USP24
		NM_001100819	MOB4
		NM_000696	ALDH9A1
		NM_007187	WBP4
		NM_001242903	AKAP1
		NM_014783	ARHGAP11A
		NM_203406	MBLAC2
		NM_001134492	HS2ST1
		NM_015101	COLGALT2
		NM_002486	NCBP1
		NR_026591	RAD1
		NM_003318	TTK
		NM_001143688	DIS3L
		NM_014781	RB1CC1
		NM_001257191	DDX6
		NM_025054	VCPIP1
		NM_001025356	ANO6
		NM_020765	UBR4
		NM_004713	NEMF
		NM_002505	NFYA
		NM_015295	SMCHD1
		NM_001042399	CCDC41
		NM_203390	RBM12B
		NM_198990	NAPEPLD
		NM_001191049	SEC31A
		NM_017672	TRPM7
		NM_001153	ANXA4
		NM_018170	RPRD1A
		NM_006608	PHTF1
		NM_001198810	SLC43A1
		NM_173562	KCTD20
		NM_001172477	RRM2B
		NM_139202	MLC1
		NM_198887	NUP43
		NM_020123	TM9SF3
		NM_170712	RASSF1
		NM_021211	ZBED5
		NM_001131055	HRH2
		NM_001085372	C11orf83
		NM_001207044	CLASP2
		NM_181515	MRPL21
		NM_001198559	DNAJC27
		NM_015382	HECTD1
		NM_080594	RNPS1
		NM_177974	CASC4
		NM_002268	KPNA4
		NM_003489	NRIP1
		NM_030580	ZNF34
		NM_005274	GNG5
		NM_006471	MYL12A
		NM_012158	FBXL3
		NM_015360	SKIV2L2
		NM_005915	MCM6
		NR_027762	RBM34
		NM_198476	C19orf54
		NM_001199757	ST20
		NM_001278082	LOC100652758
		NM_001099415	POM121C
		NM_033657	DAP3
		NM_001177665	RIF1
		NM_203394	E2F7
		NM_003369	UVRAG
		NM_002610	PDK1
		NM_032587	CARD6
		NM_003184	TAF2
		NM_018840	C20orf24
		NM_003941	WASL
		NM_015902	UBR5
		NR_022007	PMS2P4
		NM_014676	PUM1
		NM_021958	HLX
		NM_003406	YWHAZ
		NM_001488	TADA2A
		NM_031446	C18orf21
		NM_001100400	PDS5A
		NM_018471	ZC3H15
		NM_001256310	GLS
		NM_001009925	TMEM230
		NM_021009	UBC
		NM_001243299	APLP2
		NM_014161	MRPL18
		NM_001304	CPD
		NM_004972	JAK2
		NM_001143905	C12orf65
		NM_025196	GRPEL1
		NM_018559	KIAA1704
		NM_001199163	PSMC5
		NM_007204	DDX20
		NM_024899	CEP76
		NM_020791	TAOK1
		NM_005381	NCL
		NM_206866	BACH1
		NM_002137	HNRNPA2B1
		NM_014840	NUAK1
		NR_023360	CHRAC1
		NM_198150	ARSK
		NM_015203	RPRD2
		NM_006886	ATP5E
		NM_001207067	BZW1
		NM_001198901	YY1AP1
		NM_003818	CDS2
		NR_033258	ZEB2
		NM_020846	SLAIN2
		NM_001135022	ELMOD3
		NR_027277	LOC344967
		NM_032313	NOA1
		NM_001145966	MKI67
		NM_032325	EIF1AD
		NM_001081640	PRKDC
		NR_027237	LOC728743
		NM_001008239	C18orf25
		NM_001130089	KARS
		NM_025134	CHD9
		NM_001014812	FAM96A
		NM_145061	SKA3
		NM_012204	GTF3C4
		NM_001198832	PDE4DIP
		NM_019004	ANKIB1
		NM_138384	MTG1
		NM_002912	REV3L
		NM_003925	MBD4
		NM_003335	UBA7
		NM_004427	PHC2
		NM_002156	HSPD1
		NM_020772	NUFIP2
		NM_006387	CHERP
		NM_014744	TBC1D5
		NM_015084	MRPS27
		NM_032487	ACTRT3
		NR_002578	GAS5
		NM_001204056	ANKRD12
		NM_001009877	BRD9
		NM_014320	HEBP2
		NM_001271822	SERPINB6
		NM_001199381	RNF145
		NM_004965	HMGN1
		NM_138477	CDAN1
		NM_101395	DYRK1A
		NM_006572	GNA13
		NR_036507	NDUFAF4P1
		NM_152269	C12orf65
		NM_018590	CSGALNACT2
		NM_194455	KRIT1
		NM_153201	HSPA8
		NM_001042472	ABHD12
		NM_016075	VPS36
		NM_032360	ACBD6
		NM_001077701	MIER1
		NM_014779	TSC22D2
		NM_182627	WDR53
		NM_000989	RPL30
		NM_052885	SLC2A13
		NM_014168	METTL5
		NM_001271742	CSNK1A1
		NM_012484	HMMR
		NM_002468	MYD88
		NM_001198903	YY1AP1
		NR_027251	LOC100129726
		NR_026978	HAUS1
		NM_006495	EVI2B
		NM_007202	AKAP10
		NM_001201965	ASB3
		NM_001185078	ARHGDIA
		NM_001190827	FAM217B
		NM_000636	SOD2
		NM_003079	SMARCE1
		NM_016467	ORMDL1
		NM_001135702	YWHAZ
		NM_001029863	C6orf120
		NM_015335	MED13L
		NM_033114	ZCRB1
		NM_001242933	SNX1
		NM_006459	ERLIN1
		NM_025146	NAA50
		NM_012089	ABCB10
		NM_012117	CBX5
		NM_153371	LNX2
		NM_203505	G3BP2
		NR_026887	CEBPA-AS1
		NM_004239	TRIP11
		NM_001172705	EIF4G2
		NM_020937	FANCM
		NM_001193426	SUV39H2
		NM_014300	SEC11A
		NM_017554	PARP14
		NM_014947	FOXJ3
		NM_172070	UBR3
		NM_001256461	SLC12A2
		NM_014458	KLHL20
		NR_037166	LOC100129518
		NR_034080	USP3-AS1
		NM_001032284	TMPO
		NM_182916	TRNT1
		NM_031262	HNRNPK
		NM_005025	SERPINI1
		NM_005805	PSMD14
		NM_019024	HEATR5B
		NM_016067	MRPS18C
		NM_004719	SCAF11
		NM_001127398	ERLEC1
		NM_001256378	MCMBP
		NM_021942	TRAPPC11
		NM_017742	ZCCHC2
		NM_016115	ASB3
		NM_022782	MPHOSPH9
		NR_034108	TRAF3IP2-AS1
		NM_001143976	WEE1
		NM_015093	TAB2
		NM_003074	SMARCC1
		NM_002532	NUP88
		NM_017704	ANKRD49
		NM_014639	TTC37
		NR_027131	NKAPP1
		NM_017909	RMND1
		NM_001206559	POLR1D
		NM_001042734	SEC24B
		NR_037934	LOC285540
		NM_000918	P4HB
		NM_057749	CCNE2
		NM_181527	NAA20
		NM_001099285	PTMA
		NR_003365	SUGT1P3
		NM_024045	DDX50
		NM_001257334	ATP5A1
		NM_001128219	VGLL4
		NM_005171	ATF1
		NM_001130912	SUGT1
		NM_005121	MED13
		NM_001178096	F3
		NM_022344	C17orf75
		NM_021982	SEC24A
		NM_000321	RB1
		NM_001172575	MCPH1
		NM_001145775	FKBP5
		NM_213619	ATP6V1H
		NM_021159	RAP1GDS1
		NM_015465	GEMIN5
		NM_024818	UBA5
		NM_018370	DRAM1
		NM_144581	L3HYPDH
		NM_001017	RPS13
		NM_005662	VDAC3
		NM_001272004	EPC1
		NM_153218	LACC1
		NM_005717	ARPC5
		NM_002453	MTIF2
		NR_024490	GABPB1-AS1
		NM_138287	DTX3L
		NM_001277814	YTHDF3
		NM_001012664	SLC3A2
		NM_005923	MAP3K5
		NM_201613	IKBIP
		NM_002222	ITPR1
		NM_016622	MRPL35
		NM_033505	EPT1
		NM_023073	C5orf42
		NM_001193466	KANSL1
		NM_004958	MTOR
		NM_001204862	TCEB1
		NM_002027	FNTA
		NM_016245	HSD17B11
		NR_046653	VAV3-AS1
		NM_001256763	FAM49B
		NM_180989	GPR180
		NM_152569	C9orf66
		NM_001681	ATP2A2
		NM_014488	RAB30
		NR_038841	LOC100506746
		NM_198889	ANKRD17
		NM_001166158	PDHX
		NM_002649	PIK3CG
		NM_001143958	TMEM30A
		NM_001199022	CCP110
		NM_033116	NEK9
		NM_001001894	TTC3
		NM_005482	PIGK
		NM_152665	TCTEX1D1
		NM_001145413	NFE2L2
		NM_005935	AFF1
		NR_045105	VWA9
		NM_020453	ATP10D
		NM_147188	FBXO22
		NM_152862	ARPC2
		NM_001083625	ANKRD12
		NM_203499	DDX42
		NM_003750	EIF3A
		NM_024835	GGNBP2
		NR_027654	SMAD6
		NM_175052	ST8SIA4
		NM_001278482	SUPT20H
		NM_003902	FUBP1
		NM_031420	MRPL9
		NM_001256708	ANAPC10
		NM_005760	CEBPZ
		NM_016227	SUCO
		NM_020818	UNC79
		NM_004882	CIR1
		NM_017922	PRPF39
		NM_018138	TBCCD1
		NR_040248	ZEB2-AS1
		NM_144982	ZFC3H1
		NM_004494	HDGF
		NM_001161779	PDP1
		NM_001109662	HECTD4
		NM_018048	MAGOHB
		NM_003840	TNFRSF10D
		NM_016195	KIF20B
		NM_014709	USP34
		NM_004341	CAD
		NM_002890	RASA1
[truncated: 221 more rows]

## Sheet: Overlaps
Genes common to MLL(N) ChIP-seq in 2 biological replicates in SEM cells	Genes common to spreading MLL-FP in cell lines (SEM, MV4;11, ML-2, KOPN-8, THP-1) (9)	Genes common to spreading MLL-AF4 in SEM and patient cells (43)	Gene common to spreading MLL-AF4 in SEM and Guenther et al. MLL-AF4 in SEM (53)
RNF14	REEP3	AFF1	ADAM10
AGL	SENP6	APOLD1	ARID1B
NCBP1	ZEB2	ARID1B	ATP8B4
NCBP2	ARID2	ARPP21	BCL2
HSPA4	MEF2C	BCL11A	CACNB4
HRSP12	JMJD1C	C5orf56	CAMK2D
NIPA1	MBNL1	CDK6	CDK6
NELFA	RUNX2	CELF2	CHD2
TYW1B	CPEB2	CHD2	CLECL1
MKL1		CLECL1	CPEB2
B2M		DGKD	CTBP2
FGFR1OP2		ERG	CXorf21
MZT2A		EVI2B	DGKD
CHMP1B		FLT3	EBF1
PDCD11		GNAQ	ELOVL6
ATPIF1		IKZF1	ERG
SQLE		JMJD1C	FLT3
RNF11		KLRC4-KLRK1	FUT4
ZNF708		KLRK1	GNAQ
KIAA0907		LEF1	HIPK3
CRKL		LEF1-AS1	HIVEP2
PIK3CA		LRMP	HMGA2
RNF13		MBNL1	HNRNPF
PTPLA		MEF2C	IGF1R
ZNF706		MEIS1	JMJD1C
PIK3CG		NR3C1	KLRK1
ZSWIM6		PAN3	MEF2C
ZSWIM7		PAX5	MEIS1
SPTLC2		PROM1	PAN3
ZC3H14		REEP3	PDE4DIP
SPN		RHOH	PPP2R5C
RNF111		RNF220	PROM1
KDM2A		RUNX1	PTPRR
LOC100130275		RUNX2	REEP3
ABCD3		STK17B	RHOH
SCLY		SYK	RUNX2
GNAS		TAPT1	SENP6
BNC2		TAPT1-AS1	SPEN
DHX9		TGFBR2	SPN
SPATS2		UBASH3B	SUPT3H
HSPA8		ZC3H12C	SYK
NSRP1		ZCCHC7	TAPT1
SIRPA		ZEB2	TBC1D14
BCCIP			TGFBR2
SP3			TNRC18
CRB1			TPD52
PPP2R2B			TRHDE
PRKAG2-AS1			TSC22D2
GOLIM4			UBASH3B
OPA1			ZC3H12C
JMJD1C-AS1			ZCCHC7
PRRG4			ZEB2
TRAPPC8			ZMYND8
HNRNPDL
PARP16
MAX
PARP14
PARP15
ERI2
TRAPPC4
KTI12
LOC100652772
C20orf24
HPCAL1
SPPL2A
ACLY
CTBP2
SPPL2B
C10orf25
TSG101
UGCG
EVL
ATP2A2
ALDH3A2
PNISR
ITGA2
NOP2
ERG
ARL6IP6
MFSD11
GTF3C6
DENND4C
PHLDA1
SEMA4B
XPO1
XPO5
XPO6
BACH2
BACH1
ADRB2
MTCP1
GRAP2
SOBP
PSMG1
PSMG2
TTL
GAR1
KANSL1-AS1
FLJ33630
FAM212B
C1orf200
TENM4
ANAPC1
GART
CHST2
EFCAB5
ZNF878
RPS6KA5
HLX
ATAD5
PSMD14
HLCS
NOG
PPP4R1
IBTK
ITGAV
HIBCH
C22orf29
ITGAL
GIT1
SERBP1
C22orf24
RPF2
ZNF292
EXOC5
METTL2B
METTL2A
SESN1
NUP133
SMAD4
PIK3CD
SMAD7
SMAD1
SMAD2
SMAD3
NDUFAF5
KIAA0586
NDUFAF7
NDUFAF6
MTIF3
MTIF2
HOXA-AS4
RAB10
HMGXB4
LOC100506714
PTPLB
CTH
LOC100506710
NUSAP1
GDAP2
SERAC1
SNTB1
RTF1
ARF6
ARF4
RNF115
ATE1
ELMSAN1
ZC3H15
HTR7P1
COX18
LOC728175
PRADC1
ENOPH1
SULT1A1
CAMK4
TCEA1
SUGT1P1
IRX5
COX4I1
LOC728407
NOL8
PAAF1
NOL7
MOB4
RAB11FIP2
KDM2B
CCDC112
CCDC111
METTL23
LEO1
CXXC5
CXXC4
LOC145783
CDC40
CRTAP
AGGF1
IFIH1
DPT
ACTR10
HMGB2
HMGB1
KIAA1033
CHP1
ARHGEF12
CPEB3
CPEB2
RAB2A
SPNS3
OSGEP
NAF1
TSTD2
BIN2
FRG1
C2CD5
IFT80
TP53TG1
UBTF
BRIX1
CDCA2
YLPM1
LINC00271
CDCA7
ETNK1
HOMER1
FIP1L1
CDC37L1
RBM43
ATP6V0A2
UXS1
MND1
CD44
NOLC1
CD46
UBL7-AS1
RSF1
C11orf54
ATG4B
FGFR1OP
ERAP1
ZNF48
FLJ31306
WASF1
THAP2
SNW1
RAB24
THAP5
THAP6
GPT2
HMGA2
THAP9
SLC4A7
ASAH2B
FAR2
WDR70
SPG11
WDR75
WDR77
WDR76
RPN2
FRG1B
TRIM14
AHCTF1
PPP2R3C
FSD1L
ALG5
SPRED1
BRK1
SFMBT2
SLC25A21-AS1
C8orf59
ASB3
CD72
MTMR9LP
ZNF487P
RELT
PCF11
CYB5D2
C5orf45
ZFP64
C5orf42
ZMPSTE24
AAGAB
CRISPLD1
DYNC1I1
ARL14EP
DPY30
RFFL
COPG1
UBE2R2
MRPL39
FAM69A
FRA10AC1
ARRDC3
THOC1
FAM120AOS
THOC7
PDE8A
SYPL1
RAB27A
RCC1
RFX8
MANBA
NBAS
APP
RFX7
CSAD
RABGAP1L
RFX3
DDX41
PGAM5
DNAJC19
RNF103
WHSC1
STXBP5
TMEM179B
MAVS
PAK1
PAK2
UQCRC1
FOXP2
FAM122A
COPS8
FOXP1
ADNP
MYRIP
SERINC5
SMPD2
SERINC1
NUP85
IRF2
KHDRBS2
YTHDF3
YTHDF2
MDGA2
CEP95
ZNF607
PARPBP
PEAK1
MFSD2A
TTC7A
PRKG1
CBX1
TRAF3IP2
PPP1R9B
TMEM45A
NLN
NUDT9
DPYSL2
DPYSL3
TCF3
NCBP2-AS2
BVES
ARID2
NUDT3
NUDT5
NUDT6
ASTE1
ZBTB10
TK2
IGFBP7
IGFBP4
SCMH1
PHLDB2
CYP2R1
CKLF
CEP76
CEP78
LEPRE1
BVES-AS1
MEF2C
C6orf70
PFN4
ZNF770
RSL24D1
GAS1
COX11
TRIM2
ARPP21
COX15
GAS7
MDN1
NSL1
KIAA1958
ANKRD13C
PRKAA1
KIAA1468
EIF2B4
PPP6R1
SC5D
TEX10
DNAJB6
RASGRP1
XRRA1
PPA2
JRKL
RASAL2-AS1
TMEM14A
FANCF
ALCAM
RPS6KB1
PRPF40A
EPRS
ETF1
CIB1
FAM21C
UTP15
FBXW2
SPG20OS
FBXW4
FUT8-AS1
LOC646719
GPCPD1
VWA8-AS1
TGFBR2
TGFBR1
LETMD1
MTMR10
UGDH
PDS5A
SEPHS1
TET2
TMEM123
SSX2IP
KIF11
BBX
TTC26
SLMO1
TJP2
MGST2
SRP72
BUD13
MYD88
METAP1D
LRRC33
RTKN2
DCTN5
TCP1
PPAT
ZNF33B
FANCI
UNC79
CCDC171
NAA50
DENND4A
MAD2L1
SVIL
KTN1
ST6GAL1
PRDX6
TCEB1
PRDX4
CEP57L1
AP3S2
LOC100996255
KIF5B
NEK4
MYBL1
SYNJ2BP-COX16
NR1D2
SMARCA4
SMARCA5
NUDT21
ZNF747
YWHAE
POR
ERO1LB
ARL1
MYLK-AS1
CCT6A
TSC22D1-AS1
ST3GAL3
ST3GAL1
ST3GAL6
RUFY1
RUFY3
RUFY2
VCL
LINC00909
NDUFB2-AS1
RCOR3
OLA1
OXCT1
NBPF12
CYTH1
RAB3IP
PAPOLA
LYPLAL1
C14orf142
DPH5
DPH6
TAPT1-AS1
SLC16A1
NSUN3
SLC16A2
NSUN5
TUBG1
ARHGAP31
BCKDHB
SEC24A
DCAF5
TARS
WIPF1
PTCH1
ANKRD26
ZSCAN32
ZSCAN30
ZFX
DYNLL1
ACADSB
TM2D1
ZFR
KHDC1
JOSD1
CLEC14A
POLR3C
UQCRH
S100PBP
TXNDC5
POLR3K
CTAGE5
TOPORS
GPAM
CALM2
CALM1
ZNF800
FAM46A
NPAT
PSD3
DARS
GMDS
CYP51A1
EIF4ENIF1
MBNL1
MBNL3
CUL1
CUL3
OIP5
TRIM24
TRIM25
TRIM26
TRIM27
PRMT7
CREB1
HMGCR
GNPAT
COIL
RASGRP3
SLC15A4
KLRC4-KLRK1
DNAJA2
DNAJA1
RBM45
REPIN1
ORMDL1
PTPN13
PTPN12
PTPN11
TTC17
LYAR
TTC13
C4orf29
CCDC50
SLBP
MRPL21
PNRC1
C16orf72
GBA
DNAJC27
DNAJC25
DNAJC24
GAB2
KAT2B
HIF1A
GAB1
LINC00938
DTD2
ST3GAL6-AS1
ZSCAN9
ARHGAP5
RICTOR
HSPE1-MOB4
SUCO
LINC00936
HOXA7
PPM1D
SRSF1
CHD1L
SRSF3
LOC100131655
USP47
PPM1L
PPM1K
SRSF8
USP43
PPM1H
RNF135
DNAJB14
RNF138
SMEK1
PJA2
TMEM74
CHEK1
CISD2
CISD1
CLNS1A
CDK6
PRKAB1
SIKE1
TSHZ1
GID8
CCT6P1
PTPN9
TRMT13
TIPARP
E2F7
SCRN3
GCFC2
ZFAT
PTPN6
ST7-AS1
SLC39A8
GINS1
TPBG
ASUN
BTF3
ZNF619
RNF145
UEVLD
ITFG1
LRCH1
RBCK1
LRCH3
ATP5F1
BAG2
PTDSS1
BAG1
BLK
BAG4
BAG5
MYO1E
MYO1B
LRIG2
RPL36AL
VDAC1
CHMP5
RPS8
ADI1
LOC100652758
DEF6
DHX58
PGBD1
HPDL
OAS3
HOXA10
ARPP19
PSMA1
SLC7A6OS
PSMA5
ZNF107
NUFIP1
UBR5
FBXO45
KIF16B
NEMF
ZNF326
COL4A3BP
FBXO43
FBXO42
KIAA1328
FAM214A
SRI
FBXO48
SRM
SRR
SF3B3
ZSCAN25
UBR4
USP7
MYC
NUP50
MYL12B
MYL12A
G2E3
EIF2AK2
TDG
EIF2AK4
AGPAT5
RPRD1B
WAPAL
SFT2D2
RCSD1
TP53I13
ASAP2
NMI
TMPO
CAMK1D
PAIP2
ATAD1
LOC729683
ZBTB25
HILPDA
FOXO3
KIAA1524
LRRC20
NIP7
PEX13
ATAD2
LOC338799
PRICKLE1
GCNT1
RPL28
NAP1L1
NAP1L4
PARD6B
TGOLN2
ATG3
ZNF425
RGS1
RGS2
COG1
ZNF721
PIGB
PIGC
FLOT2
PIGF
CALHM2
PIGK
PIGL
ZNF891
PIGN
PIGP
TMEM194B
WRAP53
IL1RAP
PIGX
PIGY
PIGZ
COG4
ASAH1
SNAPC3
PPP1CB
PPP1CC
WDFY3
SRRM1
ATXN2
MPPED2
SNHG12
TOB2P1
PDK1
PDK3
LNPEP
IGHMBP2
VEZT
WBP4
DOLK
PTGS2
TM2D3
MTBP
SRP9
ZFAND6
ZFAND5
WDR5B
CREBL2
ABHD3
PFKP
PLIN2
CDK2AP1
CANX
MAFG
EIF3J-AS1
SMAP1
SMAP2
ALLC
TGFBRAP1
VSIG10
RBPJ
CIAPIN1
RSBN1
EIF1AD
ARHGAP21
ARHGAP20
ARHGAP26
ARHGAP25
SMAD5
C3orf37
ZSCAN26
NUCB2
FLJ38576
MTX2
HHAT
DDIT4
SUZ12
ATP1A1OS
FAM76B
IFI35
AP3M1
WDR54
MYLIP
AFTPH
CEBPZ
KIAA1841
LOC81691
TOB1-AS1
ATG2B
UBR7
PA2G4
HSDL2
KRAS
TWF1
SOCS4
WDR55
SOCS6
WDR53
TMA16
MBTPS1
DR1
EIF4G2
ARPC1A
ACSL1
CCNY
ACSL4
ADAM9
MBLAC2
CCNF
GRB2
CHTF8
ACSL3
NDUFAF1
CYTIP
GOLGA8A
CCNI
ACVR2A
CCNK
REL
ANXA2R
RPL9
RASSF1
RPL4
RASSF2
TRIM37
COPA
TRMT11
ACSL5
NEK11
KLRC4
JMY
ZC3H7A
LRRK2
MRP63
CHD9
ABHD15
INVS
CAP1
ABHD12
ABHD13
NGRN
ROCK2
TMEM70
PSME4
NDUFAF2
C3orf58
PTCHD3P1
RAB3GAP2
MRPL15
TTC3
PIKFYVE
MRPL18
ATP10D
CDC25A
UBC
LSM1
POLR2D
DCUN1D4
DYNC1LI1
POLR2C
POLR2B
ITPR2
ITPR1
ETHE1
ANKRD28
PLSCR4
TMEM64
USMG5
TMEM62
LRIG1
TMEM60
PELI2
USP53
FAM47E
TMEM68
GTF3A
KLHL42
ERCC6L2
METTL21D
CCNJ
SKIDA1
ASCC3
BATF3
RNF125
GOLGA8B
AGO3
GRPEL1
KDM1B
CIR1
PUM1
HIST1H3D
CCDC109B
UGT8
FAM120A
LOC100499489
KRIT1
LRRC27
MAPK10
PAXBP1
NCOR1
QRSL1
FZD1
FZD3
AVEN
BTG1
CACNB3
CACNB1
TEC
ZNF620
ZNF621
CACNB4
LDLRAD3
TRIM33
C4orf32
C4orf33
DENND5B-AS1
TMEM30A
NFKB1
SRD5A1
BDH1
PTPMT1
APAF1
RAP2B
HELLS
ASH1L
SIAH1
SIAH2
FAM49B
NSA2
RASSF5
TMPO-AS1
ZFP36L1
ZFP36L2
BEND5
MLXIP
USO1
ADAM28
ADA
MIR181A2HG
ZNF518A
PHLPP1
C15orf40
ADK
ANKZF1
B3GALNT2
SOS1
PKD2
C4orf3
GJC1
PIAS2
CTGF
DEK
TMEM238
PSMB9
PRKACB
EBF1
ZNF131
BRE
MRTO4
TMEM231
TMEM230
HIVEP2
ST13
MKI67
FAM115A
HDHD1
TMA7
SPG7
CAB39
CD274
ACAA2
ANKHD1
RMI1
BCL2L11
BCL2L13
HADHB
KCNK5
ESCO1
HADHA
HIGD1A
MLH1
FAM200B
ANKRD18DP
FAM179B
TRAF1
LEF1-AS1
TWISTNB
DKFZP434I0714
SCAF11
HOOK3
LOC100505812
SH3BGR
GTF2H5
CHD2
TMEM165
LRRC57
DNAJC7
CDV3
LRRC58
LOC100130950
KAT6A
FOXN2
FOXN3
CPOX
TAB2
SAP30L-AS1
RPL30
PCCA
TARBP1
HSPA13
SDHA
ATF4
ATF1
SLC4A1AP
PPCS
PRKAR1A
TAP1
ZCCHC11
TAP2
MOV10
PPAP2A
TMCO1
TSPYL4
FLVCR1
IL6ST
MOCS2
PPWD1
ANKIB1
SAR1B
UBE2J1
EEF2K
BLOC1S6
SMG7
SMG6
SDF2
CDC73
COMMD2
COMMD3
COMMD1
C11orf31
GUCY1A3
PPP2R4
LOC285074
TOR3A
GUCY1A2
METTL12
LMBRD2
WEE1
GPN3
METTL15
B3GALT4
IGF1R
FBXO11
SLC38A1
ARID1A
SLC38A2
CAMK2D
PCBP1
BCAT1
TACO1
C1orf131
OSBPL8
OSBPL9
STK4
FMNL2
NAA38
DEPDC1B
LOC648987
UBE2Q2
SHFM1
AKAP7
TEX9
AKAP1
AKAP2
AKAP3
CAGE1
AKAP9
POLH
SNRNP25
SNRNP27
ARHGAP12
ARHGAP10
ZSCAN12
YBX1
STARD7
YBX3
ZSCAN16
CAPZB
NFU1
RRP1B
ANO5
ANO6
CELF2
HSP90B1
FOXM1
POLR1A
MRPL13
KRR1
C1orf21
GPR137C
TEN1
FLI1-AS1
SLC30A6
WDR44
SGK3
MRPL17
CETN3
GTF2B
AHSA2
TBC1D20
JAK2
H3F3A
ARPC2
DPY19L4
MAPK1IP1L
SENP6
DST
UCK2
PRPF39
SENP1
RHNO1
TOMM5
GLMN
DSE
CSGALNACT2
GSTO2
GSTO1
CSNK1A1
LRRK1
CAMSAP2
DENND2D
MAGOHB
ERMP1
DNAJC3
TTC32
WDFY4
TTC37
WDFY1
EFCAB4B
GFPT1
PARK7
ECHDC1
DCUN1D5
CEP85L
MAP3K1
ACP1
SDCCAG8
ASH2L
USP36
SLC2A13
RAP1B
PRKDC
ANKRD36
MTFR1L
ANKRD31
ANKRD32
GLS
NCOA2
NCOA3
TLL2
TMEM11
ITPRIP
NCOA7
NCOA4
FLJ10038
NELL1
MTA2
ACAT1
ACAT2
NXPE3
EEF1A1
LCOR
LIMD2
LIMD1
DDB1
KIF21A
RIF1
CEP44
TMPPE
TMEM65
ZNF85
SS18
LDLR
PEX2
MED17
TPGS2
ST7L
TLK1
DHFRL1
SLC27A3
SLC27A2
SREK1
ERO1L
ZNF638
TBCK
RAB33B
AK3
LMO2
IL21R
LMO4
GEMIN7
TBCA
AK4
C16orf58
UBQLN2
C4orf46
PBRM1
C16orf52
CDK5RAP1
PRKD2
KIF9-AS1
MAP4
LARP1B
ERC1
AP1S3
NARG2
WRNIP1
ZNF496
C10orf88
EPS8
RRP8
ERAL1
CFL1P1
TOB1
TOB2
CDK13
OVCH1-AS1
CDK14
KLF7
KLF6
ST7
KLF3
NDNL2
AASDH
PSMC5
N4BP2
ARFIP1
PAN3-AS1
PTEN
STL
MDC1
FBN2
ZNF302
REST
SH3GLB1
STARD4-AS1
GANC
FAM216A
RPL10A
AGO4
TRIP11
PLEKHM1P
P2RY1
SEC61B
MTERFD2
MTERFD1
RANBP2
RPL15
KLRK1
ENDOD1
HVCN1
APMAP
LOC100289495
NCL
WHAMMP2
SLC1A4
SLC1A5
PPP3CC
DCAF10
LIN7C
KDM1A
IDI1
IPMK
2005-03-01
LRRC40
2007-03-01
2006-03-01
2003-03-01
TRHDE-AS1
LOC284648
SLC25A28
MICA
RFWD3
GNL3
EIF3J
SHMT1
EIF3M
GATC
TSFM
DHRS7
DHRS3
MAN1A1
DOCK7
FGFBP3
DYRK1A
MTMR2
CCNL1
CDKN2C
CDKN2A
NAAA
BARD1
WDR7
DAAM1
TSC22D2
C10orf137
FCHSD2
BAZ1B
CCRN4L
NME1
PTTG1IP
MTCH1
SAP30L
DOCK5
UBTD2
TIAL1
PLAGL2
SFT2D1
CEBPA
PLAGL1
MESDC1
GIMAP8
HNRNPH3
C21orf91
FUBP1
NCSTN
EXOSC8
LOC100507266
MAPK6
VPS13A-AS1
MTDH
EXOSC6
EXOSC7
SAP30
TOPORS-AS1
ST20-MTHFS
TULP3
EXO1
KPNA5
EXO5
ATRIP
C6orf147
TUBD1
CD47
UBP1
TMEM167A
C9orf40
C9orf41
TCTE3
GTF2IRD2
C1orf53
NCAPG
C1orf50
LOC256880
RFK
OGFOD1
USP45
RBM26-AS1
VCPIP1
RALY
ZNF792
ZNF740
TBC1D30
DEPDC1
GOLM1
TBC1D1
VPS53
ALKBH5
SEC24B-AS1
VPS54
ARHGAP5-AS1
TRNAU1AP
TMEM126A
PSMB10
ATM
SCYL2
CDKN2B-AS1
TIGD1
SMPD4
RCOR1
ATR
LOC100289230
TIGD6
BRIP1
TBC1D7
FLT3
C21orf49
OSTM1
DNAJB9
SET
SKP2
ATP5A1
H1FX
WAC-AS1
OXSM
CRYBG3
DNAJB4
CFLAR
FAM105B
FANCC
USP46
FANCA
ENY2
LOC100630918
FANCM
FANCL
DIDO1
DMXL2
SYT1
LOC100506834
HNRNPA3
TMED7-TICAM2
HNRNPA1
RCL1
C12orf61
MRPS18C
RUNX1-IT1
ENO1
ENO2
EIF4E2
PDE7A
CYFIP1
PDF
FRY
CARF
TAOK1
RNF19B
CNOT6L
FAM65B
LRRFIP2
SKIV2L2
ACOX1
IRS1
UGDH-AS1
C8orf44-SGK3
RNF149
TRAPPC6B
MDM2
NSMCE2
OGT
KIAA1715
TMEM59
LPAR1
CBX3P2
ZNFX1
HOXA9
RNF146
AMOTL1
CAAP1
ARHGAP17
GRSF1
CEP57
PNPT1
CEP55
SF3B1
MSH6
NIPAL2
ITGB3BP
LIMS1
VAV3-AS1
MCL1
E2F8
ODC1
ACCS
LOC100130557
RERE
DDHD1
PCDH18
ATG16L2
DDHD2
ADCK3
SUPT3H
HSPD1
TMEM168
ARHGDIB
DNAJC13
ARHGDIA
NANP
NANS
C3orf38
FEM1B
AMD1
KCTD21-AS1
GREM1
LIAS
SUPT16H
ATP10A
TANC1
LOC101559451
C15orf61
SGSM3
METTL21B
METTL21A
C15orf65
PRKCQ
ZNF614
UCP2
AGTPBP1
CDPF1
PM20D2
SEC11A
DDX21
DDX20
ACVR2B-AS1
DDX24
PFKFB3
TWSG1
MEIS1-AS3
TYMS
VTI1A
ZNF91
ZNF92
VTI1B
TLE1
BZW2
FBXO18
FKBP15
ADD3
ACTG1
ADD1
HNRNPD
NT5E
CDKN2AIP
FAM3C
CHSY3
CHSY1
PPIL2
AFF1
GNAQ
GGPS1
CWC22
MAP3K8
OCIAD1
PPP1R3B
GNN
ROBO1
SYTL2
SPOPL
MAP3K4
MAP3K5
PET117
ZNF573
NTN4
LUC7L2
IARS
TBXAS1
SMCO4
IDH1
CTSC
C18orf56
KIAA1551
SETD9
B4GALT1
TOMM34
CHERP
GPATCH8
RPL13
SETD3
SETD2
SETD5
SETD7
SOS2
PCYT1A
XAF1
INPP5D
DZIP3
NME2
SYK
LOC100507053
B4GALT4
SPEN
AMMECR1
MSANTD2
MSANTD3
CNST
HELQ
EMB
EPB41
LOC100506639
GSKIP
RIN3
MATR3
HELB
GLYR1
PCNXL4
ZDHHC14
PCNXL2
SMG1P1
NT5C
DCTD
AFF3
VPS37A
TIAM1
SLCO4C1
CARD8
RRM2B
ZNF431
RNF138P1
UNC50
NKAIN3
DDX12P
STK40
KIAA0196
C14orf178
ERP29
PSMB8
KATNAL1
MTUS1
SGOL1
ATG10
UBA7
UBA5
UBA2
CCP110
IMMP1L
KIAA0754
TMEM237
ASB7
GALNT2
HERC1
UBE2K
NAA15
FAM162A
SETD5-AS1
PDP1
MED13L
KIF20B
PALB2
ST8SIA4
PTCD2
PTCD3
SAFB2
PSMB1
C6orf170
HLTF
RPAIN
UBE2W
ARAP2
LIPT1
ILK
LOC100507463
C1orf43
SRGN
ACVR1
NSMAF
LOC100506023
DACT1
BTBD10
EOGT
VPS45
PHTF1
THSD7A
SIK2
CPXM1
PNO1
BCAP29
MASTL
BMP2K
CASK
PDE3B
CAST
BOLA3-AS1
RABEP1
LEKR1
COCH
NDUFA6
EPB41L5
CPED1
THRAP3
BCL11A
ACSS1
ADH5
WAC
WBP11
NDUFA9
ZC3HAV1L
PLEKHM3
VPS4A
VPS4B
ADAM22
GLCE
SLC43A3
LOC100216545
SLC43A1
RAB9A
STOX2
HDGF
PTRHD1
UBE2N
C5orf30
IL16
STX11
FRMD4B
AFF4
C9orf72
STX18
MOGS
RRM2
DTX4
BIRC6
LOC100130691
TTF2
EIF5
INSR
MRPL35
ATP11B
AEBP2
CMAHP
TXNL4A
RB1CC1
ANKRD12
SPTBN1
RCHY1
RAB30-AS1
YAE1D1
RNF170
C17orf58
TFAP2A
KIF22
NSF
LOC100508120
DPP8
RSBN1L-AS1
FLJ20021
NT5C2
HLA-C
STK35
PCNA
POU3F2
CEP68
ANXA5
ANXA4
TPST1
MSI2
MNS1
MCM6
MCM4
MCM3
PCNT
DUSP14
FAM53B
DUSP10
FAM53A
MRPS16
POGK
ZAK
RPA1
EPC1
CDKN3
GSTCD
LDB1
COQ9
SOGA1
NDUFS6
H1FX-AS1
COQ5
TMEM167B
LOC728730
LOC441009
SP100
PARG
SLC9B2
PBK
PDCD2
TBCC
PARL
ZBED3-AS1
LSM6
THAP9-AS1
CHMP2B
ZFYVE9
HDHD2
ATP9B
STAMBPL1
RREB1
NHLRC3
NHLRC2
ZNF143
LOC283788
CCDC102B
CCDC88A
NECAP1
CXorf57
DDX31
WHSC1L1
MICAL1
LOC153684
ZNF786
PHC2
MFAP3L
LYN
CENPP
LPAR5
SOD2
VWA8
VWA9
TMF1
SAFB
CCT5
ZNF367
NUFIP2
PMS1
TRAF3IP2-AS1
KCTD20
IP6K1
WSB2
OTUD6B
ACOT13
CCDC83
CCDC82
FBXL3
MIF4GD
FBXL5
H2AFY
ZADH2
NIPSNAP3A
DDX5
CTR9
TLR1
TLR6
DDX1
RNF8
RNF6
RNF7
RNF4
VPS13B
SLC19A2
NIT2
ZNF217
CCDC66
FOXK2
DFNB59
IKBIP
TRAK2
HLA-A
NFKBIA
CCDC69
PRC1
DCLK2
NFKBIZ
HDAC7
TOMM20
CLTC
CLTB
TFAM
ARID4B
NGLY1
ZEB2-AS1
TMEM116
TMEM117
FAM161B
NMD3
CCNA2
KANSL1L
PLAC8
HAUS2
UBE3D
MED12L
KDM4A-AS1
SLC35A3
UBXN7
TOP2B
NUP160
LOC646329
EPM2A
NACA
NXF1
SDAD1
PHTF2
FAF1
PLEKHA3
ZSCAN2
PGM1
PGM2
PGM3
HIST1H2BD
FBXL14
SLC26A2
ABCB10
IQCH-AS1
COL6A4P1
APLF
CMSS1
HIST1H2BK
SLC25A40
TCEANC2
PMP22
TAF5L
TNFAIP8
CDC27
GLOD4
VAV3
KIAA1432
ELOVL6
LOC100127983
ECI1
ELOVL5
TMEM43
PRKRIR
ELOVL1
XPNPEP3
ACTR3
ACTR2
NRBP1
PDZD8
DTX3L
NUP88
SMCHD1
PDE3A
FLJ31104
SDCBP
RMND5A
NUDT4P1
FYTTD1
MMP14
LMBR1
TNPO1
MSL2
POLDIP3
KIAA1586
CNKSR2
COPS2
MAPK1
U2SURP
PPP1R12A
GTDC1
COX7A2L
DUSP1
GABPB2
PAQR8
WTAP
HHEX
ZBTB11-AS1
PYGO1
LRRC8C
LRRC8B
COPS6
PAQR3
STAG3L4
PITPNB
RDX
TOMM70A
TGS1
SEC62
FADS1
FADS2
HEY2
METTL8
ZNF592
ZMYM6NB
VPS35
XRCC6BP1
VPS36
WDR92
GTF3C4
METTL3
METTL4
METTL5
GLB1
CTDSP1
PAN3
MSTO2P
NKX3-1
RPL37
TBC1D14
TBC1D15
KCTD3
KCTD1
AUTS2
ZNF594
KCTD9
DECR1
ADAM10
IKBKAP
ADAM17
ACAD10
ACAD11
DGKZ
PTPRG
C5orf28
C12orf73
HCFC2
C12orf77
C5orf22
CMPK1
CMPK2
C5orf24
PXK
LINC00568
KIAA0825
C9orf64
DGKD
DGKE
ICK
[truncated: 2,038 more rows]

## Sheet: RCH-ACV - MLL
Gene isoform (unique TSS) (10,775)	Gene name (9381 unique)
NM_152352	FAM210A
NM_001009	RPS5
NM_001113575	CDKL3
NM_201566	SLC16A13
NM_199330	HOMER2
NM_007282	RNF13
NM_033428	C9orf123
NM_004843	IL27RA
NR_037934	LOC285540
NM_001013615	LURAP1
NM_021127	PMAIP1
NM_001079866	BCS1L
NM_000026	ADSL
NM_138425	C12orf57
NM_012197	RABGAP1
NR_047544	LMNA
NM_001270409	LIN9
NM_001013663	PTRHD1
NM_012106	ARL2BP
NM_030665	RAI1
NR_015431	FLJ43663
NM_001278352	ACO1
NM_007259	VPS45
NM_057161	KLHDC3
NM_017934	PHIP
NM_001103146	GIGYF2
NM_058169	LOH12CR1
NM_018833	TAP2
NM_015306	USP24
NM_052885	SLC2A13
NM_021933	MIIP
NM_004117	FKBP5
NM_016448	DTL
NM_032138	KBTBD7
NM_017688	BSPRY
NM_025194	ITPKC
NM_001008390	CGGBP1
NM_006370	VTI1B
NM_001037494	DYNLL1
NM_022787	NMNAT1
NM_182551	LCLAT1
NM_005533	IFI35
NM_024407	NDUFS7
NM_014920	ICK
NM_001199933	SESN1
NM_018089	ANKZF1
NM_032364	DNAJC14
NM_001257293	HNRNPH1
NM_001195626	MLLT10
NM_001100877	PHYHD1
NM_006837	COPS5
NM_001106	ACVR2B
NM_017999	RNF31
NM_001256550	MPP5
NM_173824	C3orf38
NM_080738	EDARADD
NM_024323	C19orf57
NM_001169110	SCO2
NM_001204171	MDM4
NM_018201	TBC1D13
NM_012333	MYCBP
NM_198834	ACACA
NM_153026	PRICKLE1
NM_001144923	TTC26
NM_001388	DRG2
NM_014317	PDSS1
NM_001145033	C11orf96
NM_198988	LENG9
NM_001172828	YTHDF2
NM_001166692	C11orf91
NM_000238	KCNH2
NM_032315	SLC25A33
NM_021959	PPP1R11
NM_005439	MLF2
NM_023003	TM6SF1
NM_022070	HEATR6
NR_027107	MGC45800
NM_017850	C1orf109
NM_016061	YPEL5
NM_001660	ARF4
NM_003901	SGPL1
NM_002737	PRKCA
NM_005381	NCL
NM_001204878	BAG4
NM_016578	RSF1
NM_021204	ENOPH1
NR_024453	LOC100134368
NM_022804	SNURF
NM_001079842	OCIAD1
NM_002358	MAD2L1
NM_020719	PRR12
NM_139280	ORMDL3
NM_058219	EXOSC6
NM_001271014	KTN1
NM_001256310	GLS
NR_038320	LOC100507634
NM_005517	HMGN2
NM_016111	TELO2
NM_002490	NDUFA6
NM_002028	FNTB
NM_182529	THAP5
NM_001143958	TMEM30A
NM_194282	LIN54
NM_153261	CNEP1R1
NM_002238	KCNH1
NM_001001664	SPOPL
NM_033382	SEC14L2
NM_005590	MRE11A
NM_182919	TICAM1
NM_004295	TRAF4
NM_153485	NUP155
NM_080748	ROMO1
NM_198273	LYSMD3
NM_024045	DDX50
NM_001099433	JAKMIP1
NM_004219	PTTG1
NM_024081	PRRG4
NM_005741	ZNF263
NM_032290	ANKRD32
NM_182505	C9orf85
NM_001161358	FCHO1
NM_001004	RPLP2
NM_014869	IQSEC1
NM_032932	RAB11FIP4
NM_016447	MPP6
NM_004140	LLGL1
NR_046653	VAV3-AS1
NM_184041	ALDOA
NM_004175	SNRPD3
NM_170712	RASSF1
NM_007007	CPSF6
NM_015638	TRPC4AP
NM_030978	ARPC5L
NM_181701	QSOX2
NM_001466	FZD2
NM_001199505	PHACTR3
NM_001172705	EIF4G2
NM_016141	DYNC1LI1
NM_198076	COX20
NM_174911	FAM84B
NM_198475	FAM171A2
NM_001002030	ECHDC1
NM_004523	KIF11
NM_001032393	HNRNPH2
NR_033232	SMPD4
NM_001173982	CHST11
NM_006029	PNMA1
NM_145235	FANK1
NM_031427	DNAL1
NM_001009960	ZNF655
NM_014844	TECPR2
NM_003410	ZFX
NM_003171	SUPV3L1
NM_022650	RASA1
NM_018986	SH3TC1
NM_018026	PACS1
NM_020682	AS3MT
NR_027918	CCDC62
NM_018254	RCOR3
NM_004282	BAG2
NM_014141	CNTNAP2
NM_001142674	CHID1
NM_024033	C7orf49
NM_024773	KDM8
NM_020931	KIAA1586
NM_001098523	HTATIP2
NM_032784	RSPO3
NM_001167929	IL1RAP
NM_018445	VIMP
NM_013283	MAT2B
NM_007178	STRAP
NM_006421	ARFGEF1
NM_001201459	ZNF513
NM_001164372	GPN3
NM_016360	TACO1
NR_015382	CD27-AS1
NM_016258	YTHDF2
NR_046248	LOC100505695
NM_001113525	ZNF276
NM_018164	ASUN
NM_001029880	SFMBT2
NM_004629	FANCG
NM_001145145	SLC1A5
NM_015159	FAM168A
NM_030571	NDFIP1
NM_014344	FJX1
NM_018492	PBK
NM_015384	NIPBL
NM_001199942	DOPEY1
NM_198539	ZNF568
NM_024844	NUP85
NM_001114185	MVK
NM_005639	SYT1
NM_021194	SLC30A1
NR_036539	LOC644656
NR_040040	LOC100287015
NM_001153	ANXA4
NM_001252150	SLC39A9
NM_002227	JAK1
NM_144709	PUS10
NM_001688	ATP5F1
NM_017880	C2orf42
NM_001008701	LPHN1
NM_001001483	ZDHHC13
NM_001002019	PUS1
NM_199227	METAP1D
NM_030816	ANKRD13C
NM_198317	KLHL17
NM_001080951	PLAGL1
NM_000958	PTGER4
NM_001172735	PPP1R16B
NM_005833	RABEPK
NM_153273	IP6K1
NM_015001	SPEN
NM_001007270	GEMIN7
NM_021089	ZNF8
NM_001134493	TOMM6
NM_017433	MYO3A
NM_024758	AGMAT
NM_017884	PINX1
NM_147190	CERS5
NM_001278141	NBPF12
NM_213599	ANO5
NM_024741	ZNF408
NM_031280	MRPS15
NM_014320	HEBP2
NM_001177651	SLC9A6
NM_001242597	TMEM147
NM_145266	NUDCD2
NM_001163813	C10orf2
NM_018335	ZNF839
NM_001206557	KIAA1432
NR_033328	KLHL7
NM_001410	MEGF8
NR_045418	AKIP1
NM_000249	MLH1
NR_027183	LINC00847
NM_001258029	GSN
NM_080826	ISM1
NM_145071	CISH
NR_033381	CD99P1
NM_020397	CAMK1D
NM_001038707	CDC42SE1
NM_033200	LMF2
NM_001145107	NELL2
NR_026911	RPL21P28
NR_038956	LOC100506714
NM_000178	GSS
NM_000154	GALK1
NM_014870	ZBTB40
NM_144604	ZC3H18
NM_016407	RTFDC1
NM_005879	TRAIP
NM_002956	CLIP1
NM_033238	PML
NM_001146104	PARP9
NM_170713	RASSF1
NM_001001349	NKIRAS2
NM_024594	PANK3
NM_015379	BRI3
NM_001199984	NDUFS1
NM_024685	BBS10
NM_001166049	ERCC1
NM_015030	FRYL
NM_001005746	CACNB4
NM_022719	DGCR14
NM_015670	SENP3
NR_024108	PFKL
NM_144683	DHRS13
NM_001794	CDH4
NM_001257990	FBXO7
NM_001163436	TBCK
NR_046657	ZFX-AS1
NM_004529	MLLT3
NR_003521	WHAMMP3
NM_207197	ADAM15
NM_018387	STRBP
NM_001042751	STAG2
NM_001444	FABP5
NR_002187	TPI1P2
NM_024052	GID4
NR_036538	LOC646903
NM_001039877	STRN4
NM_153450	MED19
NM_001199958	NDUFB5
NM_022749	FAM160B2
NM_032285	MRI1
NM_015203	RPRD2
NM_004853	STX8
NM_014180	MRPL22
NM_005631	SMO
NR_015430	C14orf64
NM_002789	PSMA4
NM_012177	FBXO5
NM_016146	TRAPPC4
NM_001031712	TRMT11
NM_001099673	C8orf59
NM_001155	ANXA6
NM_002686	PNMT
NM_003639	IKBKG
NM_080732	EGLN2
NM_012432	SETDB1
NM_007135	ZNF79
NR_045105	VWA9
NM_000405	GM2A
NM_145800	2006-09-01
NM_194332	RNF38
NM_015272	RPGRIP1L
NM_003601	SMARCA5
NM_001013843	SLTM
NM_181716	CENPV
NM_001198805	MSANTD3
NR_026974	ZNF252P-AS1
NR_038881	LOC286190
NM_001203265	IL17RC
NR_026891	FLJ10038
NM_014757	MAML1
NM_020312	COQ9
NM_015299	KHNYN
NM_005418	ST5
NM_002080	GOT2
NM_182503	ADAT2
NM_001032280	TFAP2A
NM_012204	GTF3C4
NM_024852	AGO3
NM_152562	CDCA2
NM_017941	C17orf80
NM_024111	CHAC1
NM_025049	PIF1
NM_020200	PRTFDC1
NM_024876	ADCK4
NM_212471	PRKAR1A
NM_133369	UNC5A
NM_198551	MIA3
NM_022463	NXN
NM_024641	MANEA
NM_006876	B3GNT1
NM_001040610	EFTUD1
NM_145804	ABTB2
NM_001185081	FMR1
NM_003498	SNN
NM_001256235	PGAP2
NM_001242525	HLA-DPA1
NM_001039708	SDCCAG3
NR_024431	ZMIZ1-AS1
NM_032819	ZNF341
NM_024845	NAA60
NM_000891	KCNJ2
NR_037567	MRPL49
NM_130898	CREB3L4
NM_007260	LYPLA2
NR_102371	LOC654841
NM_019015	CHPF2
NM_021818	SAV1
NM_145860	PDCD10
NR_003606	ZFAS1
NR_029402	CCT7
NM_173552	C3orf58
NM_015190	DNAJC9
NM_021116	ADCY1
NM_170746	C11orf31
NM_001146016	TJAP1
NM_015963	THAP4
NM_013372	GREM1
NM_007041	ATE1
NM_001278353	FRS2
NM_030918	SNX27
NR_027303	TRIB2
NM_002268	KPNA4
NM_015188	TBC1D12
NM_024642	GALNT12
NM_001271867	GTF2H3
NM_015642	ZBTB20
NR_036503	PRKCQ-AS1
NM_003757	EIF3I
NM_015440	MTHFD1L
NM_014300	SEC11A
NM_005670	EPM2A
NM_005189	CBX2
NM_014705	DOCK4
NR_015366	SNHG17
NM_198589	BSG
NM_005131	THOC1
NM_000108	DLD
NM_139199	BRD8
NM_199415	UBOX5
NM_016085	ATRAID
NM_001003652	SMAD2
NM_000597	IGFBP2
NM_002359	MAFG
NM_024913	CPED1
NM_000922	PDE3B
NM_017610	RNF111
NM_001514	GTF2B
NM_001009984	C20orf194
NM_001128212	WDSUB1
NM_015361	R3HDM1
NM_024585	ARMC7
NM_006023	CDC123
NM_024584	CCDC121
NM_001035254	FAM102A
NR_033972	LOC440028
NM_016020	TFB1M
NM_001436	FBL
NM_001257999	ANKFY1
NM_003335	UBA7
NM_020165	RAD18
NM_001131028	ATG10
NM_001003891	MED15
NM_002618	PEX13
NM_003707	RUVBL1
NM_001105552	ZNF83
NM_181468	EIF6
NM_014634	PPM1F
NM_003343	UBE2G2
NM_000365	TPI1
NM_001146008	SLCO5A1
NM_006762	LAPTM5
NM_012236	SCMH1
NM_017947	MOCOS
NM_014801	PCNXL2
NR_040023	ERVK13-1
NM_004161	RAB1A
NM_015407	ABHD14A
NM_001242784	HLCS
NM_013237	PRELID1
NM_024511	HAUS3
NM_003675	PRPF18
NM_001278055	SACS
NM_201515	PPHLN1
NM_001135058	COCH
NM_020703	AMIGO1
NM_194326	RPS19BP1
NM_001135675	SMIM19
NM_001134369	LRRFIP2
NM_014929	FASTKD2
NM_000034	ALDOA
NM_145685	BRF1
NM_001265577	KIF18B
NM_014604	TAX1BP3
NM_080792	SIRPA
NR_037188	CPNE1
NM_005895	GOLGA3
NM_021982	SEC24A
NM_001007027	ALG8
NM_174945	ZNF575
NM_001160161	SCN5A
NM_001039481	ETNK1
NM_017915	PARPBP
NM_021151	CROT
NM_194284	CLDN23
NM_020726	NLN
NM_001251983	RCAN3
NM_001204503	FLT3LG
NR_033688	PEF1
NM_001099691	TGFA
NM_015261	NCAPD3
NM_001100423	SPATS2L
NM_001193321	IKBKE
NM_001256478	CMPK2
NM_012079	DGAT1
NM_197972	NME7
NM_005733	KIF20A
NM_018663	PXMP2
NM_001042371	PGP
NM_025244	TSGA10
NM_006380	APPBP2
NM_001204065	ANKS1B
NM_018451	CENPJ
NM_052924	RHPN1
NM_005308	GRK5
NM_001142498	SIRT1
NM_152581	MOSPD2
NM_001142552	DCHS2
NM_005760	CEBPZ
NM_019891	ERO1LB
NM_021824	NIF3L1
NR_038125	CAPZB
NM_001165258	TMEM14C
NR_033851	MGC39372
NM_020533	MCOLN1
NM_001257101	PCGF5
NM_001280	CIRBP
NM_001128931	NAF1
NM_194255	SLC19A1
NM_001144030	NAT10
NM_207354	ANKRD13D
NM_015660	GIMAP2
NM_005819	STX6
NM_001037806	NCKAP5L
NM_001110514	EBF4
NM_183239	GSTO2
NM_002568	PABPC1
NR_024045	RAET1K
NM_020343	RALGAPA2
NM_182920	ADAMTS9
NM_006253	PRKAB1
NM_001010854	TTC7B
NM_015610	WIPI2
NM_016474	CCDC174
NM_014754	PTDSS1
NM_001145549	TXNDC5
NM_014214	IMPA2
NM_001270468	SOCS2
NM_012383	OSTF1
NR_024061	LOH12CR2
NR_026766	MYCNOS
NM_003910	BUD31
NM_001193502	TCF24
NM_001455	FOXO3
NM_020234	DTWD1
NM_001278390	SLC38A1
NM_001172681	ZNF641
NM_033395	KIAA1731
NM_017754	UHRF1BP1
NM_001193515	SLC30A6
NM_033540	MFN1
NM_001012994	SNX30
NM_032506	KIAA1841
NM_001083113	ZGPAT
NM_001190964	ZMYM2
NM_001031683	IFIT3
NM_153437	ODF2
NM_004281	BAG3
NR_033981	FLJ27354
NM_016442	ERAP1
NM_001270629	MED4
NM_005725	TSPAN2
NM_153214	FBLN7
NM_178841	RNF166
NM_003115	UAP1
NM_203400	RPRML
NM_001256600	TRIM46
NM_015169	RRS1
NM_001242628	GFOD1
NM_001254728	AP4S1
NR_033847	FLJ37035
NR_026982	RPL23AP82
NM_001011	RPS7
NR_033886	RAD21-AS1
NM_001076684	UBTF
NM_001135674	SMIM19
NM_001184734	ASTN2
NM_001039362	ATP6V1C2
NM_201629	TJP2
NM_014244	ADAMTS2
NM_022455	NSD1
NM_016323	HERC5
NM_205548	FAM151B
NM_016263	FZR1
NM_006054	RTN3
NM_020451	SEPN1
NM_001207039	ETV7
NM_015260	SIN3B
NM_015056	RRP1B
NM_152988	SPPL2B
NM_001039885	FKRP
NM_001428	ENO1
NM_001135575	SMIM13
NM_016121	KCTD3
NM_018358	ABCF3
NM_015331	NCSTN
NM_016950	SPOCK3
NM_014713	LAPTM4A
NM_001077195	ZNF436
NM_022497	MRPS25
NM_013444	UBQLN2
NM_020944	GBA2
NM_001177383	CPEB2
NM_001142501	MON1A
NM_152327	AK7
NM_002046	GAPDH
NM_001141945	ACTA2
NM_024603	BEND5
NM_016065	MRPS16
NM_005627	SGK1
NM_017520	MPHOSPH8
NM_001270471	SOCS2
NM_197957	MAX
NM_016047	SF3B14
NM_006466	POLR3F
NM_020764	CASKIN1
NR_024079	LINC00471
NM_001242783	TRIM26
NM_001252226	PLK2
NM_001184	ATR
NM_001172688	GGA1
NR_049794	LOC100506834
NM_014872	ZBTB5
NM_001163	APBA1
NM_001077701	MIER1
NM_018411	HR
NM_001257191	DDX6
NM_001243702	ZBTB14
NM_006111	ACAA2
NM_001258326	SFI1
NM_001130009	GEN1
NM_005502	ABCA1
NM_018464	CISD1
NM_024830	LPCAT1
NM_003646	DGKZ
NM_001127198	TMC6
NM_145207	SPATA5
NR_026922	LOC150776
NM_001134771	SLC12A5
NM_006379	SEMA3C
NM_003632	CNTNAP1
NM_020774	MIB1
NM_001077349	ZNF682
NR_036439	CDADC1
NM_001128855	GTPBP3
NM_001278231	ZNF189
NM_024607	PPP1R3B
NR_047575	TMEM44-AS1
NM_144581	L3HYPDH
NM_014832	TBC1D4
NM_004427	PHC2
NR_024273	SEC13
NR_027645	ATP1A1OS
NM_024989	PGAP1
NM_020804	PACSIN1
NM_004698	PRPF3
NR_003661	UBE2Q2P1
NM_001258215	IL12RB2
NM_012470	TNPO3
NM_001077691	ALG9
NM_032142	CEP192
NM_181528	NAA20
NM_014845	FIG4
NR_027066	LINC00114
NM_014950	ZBTB1
NM_001256295	ETS2
NM_001008894	NIPA2
NM_004093	EFNB2
NM_014283	SUCO
NM_004780	TCEAL1
NM_022760	PCED1A
NM_014155	ZBTB44
NM_020827	KIAA1430
NM_000666	ACY1
NM_032377	ELOF1
NM_001243941	PRPSAP2
NM_032907	UBL7
NM_001198901	YY1AP1
NM_014507	MCAT
NM_019887	DIABLO
NM_018593	SLC16A10
NM_004223	UBE2L6
NR_037607	UCHL5
NM_031432	UCK1
NM_006041	HS3ST3B1
NM_183373	PXDC1
NM_001048199	RCC1
NM_000251	MSH2
NM_001267700	PHB2
NM_001144002	CTPS2
NM_182614	TMEM255B
NM_001242789	BRF1
NM_001015053	HDAC5
NM_020412	CHMP1B
NM_012319	SLC39A6
NM_015254	KIF13B
NR_003578	ZNF702P
NM_004915	ABCG1
NM_001078174	SLC29A1
NM_005785	RNF41
NM_032302	PSMG3
NM_018166	EVA1B
NM_001039771	CBLN3
NM_032305	POLR3GL
NM_001193416	DDX3X
NM_014426	SNX5
NM_001017975	HFM1
NM_004272	HOMER1
NM_175921	C5orf51
NM_001201329	PPP1R3B
NM_001017420	ESCO2
NM_001042734	SEC24B
NM_001198799	ASCC1
NM_003489	NRIP1
NM_001185094	NIT1
NM_002082	GRK6
NR_027295	MGC57346
NM_153259	MCOLN2
NM_002748	MAPK6
NM_005509	DMXL1
NM_001135242	NDRG1
NM_001172132	HCK
NM_138807	TAMM41
NM_015201	BOP1
NM_024292	UBL5
NM_153051	MTMR3
NM_001127617	ALDOA
NM_001344	DAD1
NM_001018056	VLDLR
NR_033827	KDM4A-AS1
NM_006886	ATP5E
NM_003312	TST
NM_001099642	FTSJD1
NM_001100422	SPATS2L
NM_001145045	ZNF286B
NM_001039367	ATP6V1E1
NM_001110798	NAA16
NM_001207069	BZW1
NM_001199174	MLST8
NM_019892	INPP5E
NM_001249	ENTPD5
NM_030934	TRMT1L
NM_003105	SORL1
NM_006749	SLC20A2
NM_001098812	2008-09-01
NM_002541	OGDH
NR_073464	MED21
NM_152419	HGSNAT
NM_012096	APPL1
NM_021243	ABRACL
NM_002923	RGS2
NR_037163	POU2F1
NR_102430	OGFR-AS1
NM_016208	VPS28
NM_194454	KRIT1
NR_034006	LOC100132352
NR_024117	MSTO2P
NM_025029	MZT2B
NM_152392	AHSA2
NM_001191002	GSTO1
NM_000938	POLR2B
NM_014760	TATDN2
NM_001131015	CIZ1
NM_006640	2009-09-01
NM_012425	RSU1
NM_001256456	CPSF3L
NM_001171507	MCFD2
NM_006317	BASP1
NM_001129887	DNAJC2
NM_003764	STX11
NM_020371	AVEN
NM_017768	LRRC40
NM_014755	SERTAD2
NM_002690	POLB
NM_030964	SPRY4
NM_001098520	HTATIP2
NM_001014795	ILK
NM_001195422	GTPBP3
NM_004506	HSF2
NM_022786	ARV1
NM_015466	PTPN23
NM_138495	ATXN7L1
NM_181892	UBE2D3
NM_032813	TMTC4
NM_004539	NARS
NM_012446	SSBP2
NM_001142545	ADCK1
NM_001135703	LRP12
NM_194330	RNF38
NM_014952	BAHD1
NM_198557	RBM43
NM_001253801	ZNF331
NR_024582	JPX
NM_001199179	ATP2C1
NM_001145642	KIAA0226
NM_000126	ETFA
NM_001658	ARF1
NM_014613	FAF2
NM_007026	DUSP14
NM_001243539	IL15RA
NM_001005335	HNRNPL
NM_175736	FMNL3
NM_030949	PPP1R14C
NM_022495	PCNXL4
NM_015340	LARS2
NR_024334	FUT8-AS1
NR_103456	LOC100129195
NM_014802	C2CD5
NM_001191036	TRIQK
NM_001130047	TBCEL
NM_001130006	GSPT1
NM_001243234	TCF4
NM_018061	PRPF38B
NM_001033044	GLUL
NM_004358	CDC25B
NM_022334	ITGB1BP1
NM_201569	SMG7
NM_001204813	NT5E
NM_005384	NFIL3
NM_001135610	PRDM2
NM_145261	DNAJC19
NM_003932	ST13
NR_038209	LOC100616530
NM_000152	GAA
NM_001136005	GART
NM_005917	MDH1
NM_014191	SCN8A
NM_018644	B3GAT1
NM_001000	RPL39
NM_003916	AP1S2
NM_198426	CHMP2A
NM_003902	FUBP1
NM_015378	VPS13D
NM_005606	LGMN
NR_045644	SMARCAD1
NM_002563	P2RY1
NM_001218	CA12
NM_001145053	EFCAB5
NM_006868	RAB31
NM_213720	CHCHD10
NM_004560	ROR2
NM_199344	SFT2D2
NM_001145258	IRAK4
NM_181725	METTL2A
NM_152788	ANKS1B
NM_001136180	HSBP1L1
NM_002901	RCN1
NM_006977	ZBTB25
NM_032704	TUBA1C
NM_001080415	U2SURP
NM_017841	SDHAF2
NM_016410	CHMP5
NM_152718	VWCE
NM_001042351	G6PD
NM_001130845	BCL6
NR_027155	LOC100271836
NR_040251	ZNF410
NM_001272068	SHISA5
NM_005967	NAB2
NM_014402	UQCRQ
NM_018447	EMC3
NM_203464	AK4
NM_001258220	MIS12
NM_005516	HLA-E
NM_130809	PRRC1
NM_080677	DYNLL2
NM_015617	PYGO1
NM_006644	HSPH1
NM_175856	CHSY3
NM_001278369	RHOH
NM_002552	ORC4
NM_001267709	ZNF706
NM_012311	KIN
NM_014463	LSM3
NM_004135	IDH3G
NM_006624	ZMYND11
NM_005880	DNAJA2
NM_001166133	FRAS1
NM_016243	CYB5R1
NM_172037	RDH10
NM_001258330	EPB41L1
NM_014709	USP34
NM_198525	KIF7
NM_006396	SSSCA1
NM_030938	VMP1
NM_181552	CUX1
NR_023351	SPRYD7
NM_018094	GSPT2
NM_001143936	C15orf61
NM_001243795	CHST12
NM_182644	EPHA3
NM_006406	PRDX4
NM_001017403	LGR6
NM_172232	ABCA5
NM_031466	TRAPPC9
NM_030973	MED25
NM_001256681	KIAA0391
NM_018231	SLC38A7
NM_004705	PRKRIR
NM_152678	DENND6A
NM_017802	HEATR2
NM_004037	AMPD2
NM_001011708	OLA1
NM_004514	FOXK2
NM_001166215	S1PR5
NM_003626	PPFIA1
NM_004719	SCAF11
NM_144682	SLFN13
NM_024104	SMIM7
NM_001025235	TSPAN4
NM_004612	TGFBR1
NR_026887	CEBPA-AS1
NM_002940	ABCE1
NM_015050	FTSJD2
NM_005375	MYB
NM_018214	LRRC1
NM_002685	EXOSC10
NM_022469	GREM2
NM_001145208	DEPDC1B
NM_016237	ANAPC5
NR_036750	LOC440434
NM_001007277	EI24
NM_000983	RPL22
NM_080546	SLC44A1
NM_021004	DHRS4
NM_032227	TMEM164
NM_002234	KCNA5
NM_022156	DUS1L
NR_026648	BPHL
NR_002809	LOC338799
NM_001278289	RPE
NM_020360	PLSCR3
NM_033141	MAP3K9
NM_018943	TUBA8
NM_001253389	ISYNA1
NM_004541	NDUFA1
NM_014937	INPP5F
NM_003584	DUSP11
NM_002037	FYN
NM_024029	YIPF2
NM_002473	MYH9
NM_024908	WDR76
NM_001130524	AP1M1
NM_016561	BFAR
NM_006167	NKX3-1
NM_020773	TBC1D14
NM_005805	PSMD14
NM_152396	METTL6
NM_002333	LRP3
NR_027350	MIR17HG
NM_025149	ACSF2
NM_012293	PXDN
NM_006688	C1QL1
NM_001144942	RAB34
NM_001017923	C14orf28
NM_014940	MON1B
NM_016125	RNFT1
NM_015149	RGL1
NM_001168389	CITED2
NM_022045	MTBP
NM_053043	RBM33
NM_001161364	NPTN
NM_025235	TNKS2
NM_017443	POLE3
NM_001142401	CD164
NM_002567	PEBP1
NM_014822	SEC24D
NM_020379	MAN1C1
NM_001130057	EEF1D
NM_001174096	ZEB1
NM_001270574	CSNK1G3
NM_144999	LRRC45
NM_014508	APOBEC3C
NM_022166	XYLT1
NM_001142281	ARCN1
NM_001166168	NEK6
NM_024887	DHDDS
NM_002949	MRPL12
NM_003036	SKI
NM_001243799	TSC22D1
NR_026805	LINC00271
NM_016320	NUP98
NM_018133	MSL2
NM_015949	GET4
NM_001134476	LRRC8B
NM_018054	ARHGAP17
NM_002902	RCN2
NM_021633	KLHL12
NM_032356	LSMD1
NM_001267060	SNX17
NM_024814	CBLL1
NM_024327	ZNF576
NM_001128164	ATXN1
NM_152996	ST6GALNAC3
NM_001166139	LCORL
NM_014329	EDC4
NM_153816	SNX14
NM_153244	C10orf111
NR_027007	SETD5-AS1
NM_004034	ANXA7
NM_032549	IMMP2L
NM_020644	TMEM9B
NM_181334	PRR5-ARHGAP8
NM_002816	PSMD12
NM_014338	PISD
NM_181809	BMP8A
NM_020242	KIF15
NM_001085471	FOXN3
NR_102746	ROPN1L-AS1
NM_001142301	TMEM67
NR_027347	ZNRF2P2
NM_014067	MACROD1
NM_001042762	FIGNL1
NR_103509	PHYKPL
NM_001136195	TNPO2
NM_001099223	IFT74
NM_145058	RILPL2
NM_152897	SNX21
NM_006415	SPTLC1
NM_173582	PGM2L1
NM_033119	NKD1
NM_014048	MKL2
NM_153218	LACC1
NM_001199260	TOR1AIP2
NM_007349	PAXIP1
NM_013355	PKN3
NM_001077447	PPCS
NM_053005	MOB2
NM_001002800	SMC4
NM_001145413	NFE2L2
NM_016224	SNX9
NM_001009999	KDM1A
NM_004092	ECHS1
NM_001166304	PIGX
NR_002811	NPHP3-AS1
NM_001162384	ARHGEF2
NM_053052	SNAP47
NM_002894	RBBP8
NM_001166496	SLC16A1
NM_004773	ZNHIT3
NM_001002877	THOC5
NM_005089	ZRSR2
NM_006628	ARPP19
NM_001256172	ZNF85
NM_001032278	MMP28
NM_025040	ZNF614
NM_032565	EBPL
NM_015704	DESI1
NM_001130678	EIF4E
NM_021942	TRAPPC11
NM_001271763	DUS2L
NM_001198862	TMEM206
NM_015360	SKIV2L2
NM_001001973	ATP5C1
NM_025082	CENPT
NM_019024	HEATR5B
NM_178423	HDAC9
NM_000714	TSPO
NM_015434	INTS7
NM_001267623	ITPA
NM_001114635	PLAG1
NM_017925	DENND4C
NM_006785	MALT1
NM_017665	ZCCHC10
NM_052820	CORO2A
NM_017599	VEZT
NM_001136232	SEC13
NM_001021	RPS17
NR_027261	POLE3
NM_001127229	AURKAIP1
NM_030937	CCNL2
NM_024028	PCYOX1L
NR_037804	NPHP3-ACAD11
NM_001204240	TBC1D10A
NM_004451	ESRRA
NM_021012	KCNJ12
NM_001240	CCNT1
NM_005178	BCL3
NM_005938	FOXO4
NM_014321	ORC6
NM_021098	CACNA1H
NM_020733	HEG1
NM_018683	RNF114
NM_005957	MTHFR
NM_138317	KCNK10
NM_001199135	TANK
NM_001004056	GRK4
NM_080664	DTD2
NM_000941	POR
NM_019008	SMCR7L
NM_012384	GMEB2
NM_020791	TAOK1
NM_001037281	PARD6A
NM_138463	TLCD1
NR_026963	TTC28-AS1
NM_138417	KTI12
NM_152667	NANP
NM_001161780	PDP1
NM_001251974	RCAN2
NM_001144823	DENND4A
NM_001256160	ATF7IP2
NM_002973	ATXN2
NM_000712	BLVRA
NM_017755	NSUN2
NM_001199864	BCL2L2-PABPN1
NR_024490	GABPB1-AS1
NR_029408	LOC439994
NM_152308	RMI2
NM_205846	PRELID2
NM_014779	TSC22D2
NM_018184	ARL8B
NM_032683	MPV17L2
NM_001166006	EPB41
NM_001190233	DNAJC19
NM_001164817	ACIN1
NM_001161330	SSH1
NM_001171136	ZBED1
NM_178562	TSPAN33
NM_001198842	CCT2
NR_027796	C3orf17
NM_001178	ARNTL
NM_001137602	MEMO1
NM_006739	MCM5
NM_014864	FAM20B
NM_001145734	CDC20B
NM_023079	UBE2Z
NM_025141	TM2D3
NM_006808	SEC61B
NM_005600	NIT1
NM_003088	FSCN1
NR_040058	RAD51-AS1
NM_005087	FXR1
NM_032789	PARP10
NM_006626	ZBTB6
NM_007225	NXPH3
NM_005897	IPP
NM_017628	TET2
NM_144696	AXDND1
NM_024707	GEMIN7
NM_182911	TSGA10
NM_025114	CEP290
NM_001256576	ENC1
NM_207351	PRRT3
NR_037918	PRH1-PRR4
NM_001145527	EHMT1
NR_037893	LOC100507032
NM_001032284	TMPO
NM_006815	TMED2
NM_001128611	USP8
NM_025151	RAB11FIP1
NM_004548	NDUFB10
NM_001244724	RAD23B
NM_144665	SESN3
NM_174923	CCDC107
NM_001017963	HSP90AA1
NM_015070	ZC3H13
NM_022978	SERF1B
NM_001080519	BAHCC1
NM_005768	LPCAT3
NM_018502	TMCO6
NM_004475	FLOT2
NR_028330	C15orf37
NM_019005	MIOS
NM_032853	MUM1
NR_033992	TOPORS-AS1
NM_006993	NPM3
NM_000594	TNF
NM_000318	PEX2
NM_001135187	AGFG1
NM_004854	CHST10
NM_001145797	SH2B1
NM_024713	KATNBL1
NM_033257	DGCR6L
NM_016167	NOL7
NM_024095	ASB8
NM_014650	ZNF432
NM_001017	RPS13
NM_001198902	YY1AP1
NM_017719	SNRK
NM_182543	NSUN6
NM_152433	KBTBD3
NM_007047	BTN3A2
NM_015284	SZT2
NM_001190	BCAT2
NM_032151	PCBD2
NM_001381	DOK1
NM_001258213	PCID2
NM_032324	NTPCR
NM_001278	CHUK
NM_001128219	VGLL4
NM_173852	KRTCAP2
NM_024627	C22orf29
NM_018456	EAF2
NM_001199839	BCL2L2
NM_144669	GLT1D1
NM_015021	ZNF292
NM_001271970	HSP90AB1
NR_038980	LOC100506207
NM_001048241	UBL5
NM_001012762	CTU2
NM_001244567	BID
NM_001042424	WHSC1
NM_001262	CDKN2C
NM_000349	STAR
NM_023018	NADK
NM_022836	DCLRE1B
NM_032890	DISP1
NM_024857	ATAD5
NM_181491	MED22
NM_024408	NOTCH2
NM_001002860	BTBD7
NM_001127899	CLCN5
NM_006246	PPP2R5E
NM_004555	NFATC3
NM_003812	ADAM23
NM_000788	DCK
NM_000882	IL12A
NM_005618	DLL1
NM_144978	CCDC138
NM_001160407	TLCD1
NM_014066	COMMD5
NM_001033059	AMD1
NR_038964	ELOVL2-AS1
NM_001001132	ITSN1
NM_033356	CASP8
NM_006859	LIAS
NM_021140	KDM6A
NM_006440	TXNRD2
NM_031417	MARK4
NM_001859	SLC31A1
NM_003074	SMARCC1
NM_004776	B4GALT5
NM_003993	CLK2
NM_020738	KIDINS220
NM_001261408	BCAR3
NM_022343	GLIPR2
NM_018319	TDP1
NM_012318	LETM1
NM_153341	RNF19B
NM_001198953	ZFYVE21
NM_001086521	C17orf89
NM_006330	LYPLA1
NM_145177	DHRSX
NM_002866	RAB3A
NR_040246	LOC100287944
NM_032881	LSM10
NM_003313	TSTA3
NM_001144925	MX1
NM_175875	SIX5
NR_024222	KBTBD4
NM_032112	MRPL43
NM_144571	CNOT6L
NM_022553	VPS52
NM_020243	TOMM22
NM_207359	GADL1
NR_024600	DIABLO
NM_080655	MSANTD3
NM_004018	DMD
NM_144689	ZNF420
NM_016377	AKAP7
NM_001166237	GSDMD
NM_000987	RPL26
NM_001199297	UIMC1
NM_194279	ISCA2
NM_001025780	ABHD17B
NM_016351	ADAM22
NM_001008528	MXRA7
NM_016538	SIRT7
NM_001093725	MEX3A
NM_033390	ZC3H12C
NM_001177612	CINP
NM_001199492	PDCD4
NM_005935	AFF1
NM_006847	LILRB4
NM_001113498	MDGA2
NM_001270952	UCHL3
NM_001012334	MDK
NM_003430	ZNF91
NM_024733	ZNF665
NM_080605	B3GALT6
NM_080881	DBN1
NM_017490	MARK2
NM_139178	ALKBH3
NM_178123	SESTD1
NM_019074	DLL4
NM_024573	C6orf211
NM_001166208	SYNPO
NM_001278514	CUL4A
NM_001135022	ELMOD3
NR_040586	STAG3L4
NM_001171508	MCFD2
NM_015079	TBC1D2B
NM_201446	EGFL7
NM_031370	HNRNPD
NM_001278367	RHOH
NR_027706	FLJ11235
NM_003364	UPP1
NM_015511	AAR2
NM_013357	PURG
NM_015230	ARAP2
NM_018076	ARMC4
NR_029377	NDUFAF5
NM_001127711	TMEM14B
NM_001749	CAPNS1
NM_003925	MBD4
NM_001137601	ZBTB42
NM_001243646	CD2BP2
NM_020776	KIAA1328
NM_001017396	ZNF2
NM_145869	ANXA11
NM_016441	CRIM1
NM_173570	ZDHHC23
NM_003953	MPZL1
NM_194457	UBE2J2
NM_001137668	CASP8AP2
NM_001243942	PRPSAP2
NM_207411	XKR5
NM_001113523	PARP15
NM_032871	RELT
NM_203351	MAP3K3
NM_001042610	DBNDD1
NM_014639	TTC37
NR_003613	PMS2P1
NM_001135154	SLC39A14
NM_001100119	XRCC3
NM_001144772	NSMAF
NM_001199982	NDUFS1
NM_001115113	WDR26
NM_006019	TCIRG1
NR_102759	LOC100507602
NM_000986	RPL24
NM_001040138	CKLF
NM_001190326	DGCR8
NR_015421	LOC154761
NM_175859	CTPS2
NM_002397	MEF2C
NM_006601	PTGES3
NM_000201	ICAM1
NM_001168214	C3orf80
NR_034093	MRVI1-AS1
NM_004873	BAG5
NR_037568	MRPL49
NR_040063	SMG7-AS1
NM_024980	GPR157
NM_005907	MAN1A1
NM_001256510	SSBP1
NM_032810	ATAD1
NM_138394	HNRNPLL
NM_001127505	ASAH1
NR_026550	MPC2
NM_006569	CGREF1
NM_133367	PAQR8
NM_001199706	KIAA0895
NM_006346	PIBF1
NM_032839	DIRC2
NM_001951	E2F5
NM_021934	C12orf44
NM_022168	IFIH1
NM_181784	SPRED2
NM_004055	CAPN5
NM_031918	KLF16
NM_001127232	AUTS2
NM_015341	NCAPH
NM_031371	ARID4B
NM_001135699	YWHAZ
NM_001278525	ZNF518A
NM_001110215	CENPM
NM_003104	SORD
NM_152551	SNRNP48
NM_004528	MGST3
NM_032997	ZWINT
NM_182523	CMC1
NM_001127183	CFLAR
NM_007368	RASA3
NM_003114	SPAG1
NR_103718	LINC00528
NM_021103	TMSB10
NM_152906	TANGO2
NM_153355	NKAIN2
NM_001271168	PCED1A
NM_015662	IFT172
NM_032507	PGBD1
NM_001042664	PLEKHG5
NM_002087	GRN
NM_001122674	ABCD3
NM_001499	GLE1
NM_015397	DCAF12
NM_018146	RNMTL1
NM_173217	ST6GAL1
NM_017924	C14orf119
NM_173825	RABL3
NM_001193426	SUV39H2
NM_025135	FHOD3
NM_001171993	HPD
NM_001177716	KLF11
NM_033161	SURF4
NM_001024227	ARF1
NR_038930	LOC100507250
NM_001005739	VPS54
NM_173210	TGIF1
NR_024464	LINC00426
NM_001278291	ZNF3
NM_032128	SLC10A7
NM_198920	UBE3D
NM_005737	ARL4C
NM_004704	RRP9
NM_001251990	GMNN
NM_001037293	PALM2
NM_001193523	FAM65A
NM_023037	FRY
NM_170722	NLRX1
NM_001039538	MAP2
NM_004872	TMEM59
NM_052862	RCSD1
NM_033315	RASL10B
NM_001007101	ZNF484
NM_001195446	SRSF7
NM_000403	GALE
NM_003670	BHLHE40
NM_024325	ZNF343
NM_007176	C14orf1
NM_006422	AKAP3
NR_038955	LINC00963
NM_007085	FSTL1
NM_002547	OPHN1
NM_004645	COIL
NR_033908	LOC100288069
NM_001031847	CPT1A
NM_001207013	PTPN2
NM_001145434	ZNF880
NM_001242856	ARFIP2
NM_004067	CHN2
NM_002114	HIVEP1
NM_006825	CKAP4
NM_015653	RIBC2
NM_001172896	CAV1
NM_001164473	FNBP1L
NM_001169109	SCO2
NM_001670	ARVCF
NM_030928	CDT1
NM_019018	FAM105A
NM_000723	CACNB1
NM_138962	MSI2
NM_152730	C6orf170
NM_004521	KIF5B
NM_080616	C20orf112
NM_198402	PTPLB
NM_001142354	PPP3CB
NM_145030	PPP1R35
NM_006341	MAD2L2
NM_001077619	UBXN2B
NM_033375	MYO1C
NM_001144063	OSBPL5
NR_029388	LOC728407
NM_138961	ESAM
NM_182917	EIF4G1
NM_001001	RPL36AL
NM_001184782	CXorf57
NM_001143982	CHRDL1
NM_006642	SDCCAG8
NM_001921	DCTD
NM_005057	RBBP5
NM_001252122	PASK
NM_019051	MRPL50
NM_003162	STRN
NM_015060	AVL9
NM_139351	BIN1
NM_144725	TTC23L
NR_033980	FLJ16341
NM_014687	KIAA0226
NM_145159	JAG2
NM_017658	KLHL28
NM_017914	C19orf24
NM_001272013	ITPRIP
NM_005258	GCHFR
NM_030958	SLCO5A1
NM_198467	RSBN1L
NM_022483	C5orf28
NM_019034	RHOF
NM_032593	HINT2
NM_005717	ARPC5
NM_001145313	FSD1L
NM_016565	COA4
NM_183421	FBXO25
NM_138462	ZMYND19
NM_015253	WSCD1
NM_024515	WDR25
NM_001195683	TGFBR3
NM_080632	UPF3B
NM_002156	HSPD1
NM_002696	POLR2G
NM_033420	TMEM259
NM_172127	CAMK2D
NM_003748	ALDH4A1
NM_002076	GNS
NR_003713	LOC728613
NM_016127	TMEM66
NM_001109997	KLHL33
NR_074073	NEURL2
NM_181762	UBE2A
NM_014573	TMEM97
NM_005909	MAP1B
NM_024523	GCC1
NM_022484	TMEM168
NM_001198962	ECHDC2
NM_001040453	FAM63B
NM_019004	ANKIB1
NM_012421	RLF
NM_004396	DDX5
NM_004655	AXIN2
NM_018279	TMEM19
NM_001080	ALDH5A1
NM_032177	PHAX
NM_002252	KCNS3
NM_020185	DUSP22
NM_015103	PLXND1
NM_003080	SMPD2
NM_001244990	PPP1R12A
NR_103446	TRAM2-AS1
NM_001080501	TMEM223
NR_036605	GGPS1
NM_004498	ONECUT1
NM_003711	PPAP2A
NM_001206799	PKM
NM_001122752	SERPINI1
NM_006861	RAB35
NM_005313	PDIA3
NM_002610	PDK1
NM_133465	KIAA1958
NR_026589	WHAMMP2
NM_005766	FARP1
NM_033389	SSH2
NM_001024847	TGFBR2
NR_038251	DPH6-AS1
NM_032175	UTP15
NR_033289	GK5
NM_005192	CDKN3
NM_005429	VEGFC
NM_173575	STK32C
NM_021070	LTBP3
NM_001174130	SLC11A2
NM_024299	PPDPF
NM_001253875	UXS1
NM_006011	ST8SIA2
NM_016272	TOB2
NM_001255981	CREB3L4
NM_030907	RSG1
NM_001243885	TOB1
NM_001198851	FOXJ3
NM_004972	JAK2
NM_002079	GOT1
NM_031915	SETDB2
NM_001081004	COMMD5
NM_152699	SENP5
NM_001142386	PDK3
NM_138363	CEP95
NM_015483	KBTBD2
NM_001001661	ZNF425
NR_038903	RAB30-AS1
NM_022047	DEF6
NR_034123	LOC100131067
NM_001143785	FES
NM_020141	TMEM167B
NM_172364	CACNA2D4
NM_021235	EPS15L1
NM_001172643	TK2
NM_001166301	DHX40
NM_015045	WAPAL
NM_021915	ZNF69
NM_194298	SLC16A9
NM_003461	ZYX
NM_001005339	RGS10
NM_031283	TCF7L1
NM_001039846	IZUMO4
NM_004770	KCNB2
NR_073469	EXTL3
NM_001082480	ZNF623
NM_201542	MED8
NM_001190881	ORC4
NM_005224	ARID3A
NM_017748	CWC25
NM_001195799	LDLR
NM_016058	TPRKB
NM_004330	BNIP2
NM_001686	ATP5B
NM_004267	CHST2
NM_018656	SLC35E3
NM_005537	ING1
NM_001276380	ESF1
NM_001134340	PSMG3
NM_019843	EIF4ENIF1
NM_001193635	DHRS4L2
NM_005207	CRKL
NM_023933	FAM173A
NR_015433	LOC93622
NR_073465	MBOAT1
NM_001159736	BUD13
NM_020680	SCYL1
NM_001171816	RNF166
NM_001105566	KIF13A
NM_001550	IFRD1
NM_014159	SETD2
NM_003473	STAM
NM_017891	C1orf159
NM_022111	CLSPN
NM_015999	ADIPOR1
NM_002744	PRKCZ
NM_001080521	RASSF10
NM_000321	RB1
NM_015910	WDPCP
NM_001040108	MLH3
NM_015957	APIP
NM_001127395	METTL21A
NM_001136140	CMPK1
NM_005026	PIK3CD
NM_014608	CYFIP1
NM_001006621	MAPKAP1
NM_201433	GAS7
NM_001242851	RNF146
NM_007099	ACP1
NM_018131	CEP55
NM_003483	HMGA2
NM_015235	CSTF2T
NM_024077	SECISBP2
NM_201554	DGKA
NR_027654	SMAD6
NM_001130481	VRK2
NM_014753	BMS1
NM_012306	FAIM2
NM_003945	ATP6V0E1
NM_000188	HK1
NM_001017369	MSMO1
NM_007111	TFDP1
NM_016639	TNFRSF12A
NM_001142480	NREP
NM_030630	HID1
NR_048553	C11orf80
NM_001105529	ATP8A1
NM_002633	PGM1
NM_024295	DERL1
NM_016329	SFMBT1
NM_031262	HNRNPK
NM_138336	MYEOV2
NM_004545	NDUFB1
NM_007209	RPL35
NM_001256858	RNF34
NM_001008222	ZDHHC9
NM_005240	ETV3
NM_001244705	CSAD
NM_006347	PPIH
NR_073599	ZNF142
NM_004104	FASN
NM_000221	KHK
NM_005226	S1PR3
NM_016620	ZNF644
NM_004177	STX3
NM_025179	PLXNA2
NM_152705	POLR1D
NR_033393	TROVE2
NM_001011725	HNRNPA1L2
NM_014142	NUDT5
NM_017739	POMGNT1
NM_138426	GLCCI1
NM_144631	ZNF513
NM_014857	RABGAP1L
NR_037884	LOC100507053
NM_007098	CLTCL1
NM_017643	MBTD1
NM_003766	BECN1
NM_014376	CYFIP2
NM_000287	PEX6
NM_138704	NDNL2
NM_004468	FHL3
NM_001193334	WLS
NM_144706	C2orf15
NM_031452	FAM103A1
NM_001243985	RELA
NM_003273	TM7SF2
NM_003565	ULK1
NM_032574	DPY30
NM_001195103	GSR
NM_018364	RSBN1
NM_015097	CLASP2
NM_012071	COMMD3
NM_017542	POGK
NM_001017437	CCDC157
NM_018714	COG1
NM_001199830	HPSE
NM_001145264	LAMTOR2
NM_020647	JPH1
NM_032343	CHCHD6
NM_001161726	PPP2R5C
NM_001185009	RNF4
NM_004235	KLF4
NM_001034850	FAM134B
NM_013387	UQCR10
NM_001083606	PTCH1
NM_015033	FNBP1
NM_001042604	XRN1
NM_001137552	LRRFIP1
NM_001003788	STRADA
NM_004395	DBN1
NM_145025	AK9
NM_001164095	COPS7A
NM_014454	SESN1
NR_026940	CASC2
NM_005620	S100A11
NM_001139488	RASGRP3
NM_001256413	HVCN1
NM_001008226	FAM154B
NM_001242936	FAM47E
NM_004608	TBX6
NR_034041	SRSF1
NM_183372	NBPF11
NM_032788	ZNF514
NM_001267043	AEBP2
NM_032116	KATNAL1
NM_002605	PDE8A
NM_001242933	SNX1
NM_194283	DNAJC21
NM_153713	LIX1L
NM_032790	ORAI1
NM_002801	PSMB10
NM_175040	ST6GALNAC4
NM_001201556	ZNF821
NM_018083	ZNF358
NM_003467	CXCR4
NR_040515	NFKBIB
NM_001005849	SUMO2
NM_000837	GRINA
NM_002853	RAD1
NM_001082578	RBFOX2
NM_024754	PTCD2
NM_001242898	PPP6R2
NM_004759	MAPKAPK2
NM_001256820	RIT1
NM_001141979	TP53BP1
NM_017822	KANSL2
NM_001199772	PSMA5
NM_018130	SHQ1
NM_006136	CAPZA2
NM_002808	PSMD2
NM_015163	TRIM9
NM_007277	EXOC3
NM_032859	ABHD13
NM_001278241	PELP1
NM_006241	PPP1R2
NM_002946	RPA2
NM_020921	NIN
NM_020119	ZC3HAV1
NM_014744	TBC1D5
NM_001129728	PLEKHG4
NM_001007102	L3MBTL3
NM_018264	TYW1
NM_016185	HN1
NM_001098501	KIAA1217
NM_004230	S1PR2
NM_017530	ZNF821
NM_033624	FBXO21
NM_001018136	NME1-NME2
NM_004713	NEMF
NM_015160	PMPCA
NM_005857	ZMPSTE24
NM_001002001	GMPR2
NM_003884	KAT2B
NM_022128	RBKS
NM_001202485	HSPE1-MOB4
NM_001003679	LEPR
NM_021163	RBAK
NM_002040	GABPA
NM_001142291	MGRN1
NM_080651	MED30
NM_001143917	LYSMD2
NM_005689	ABCB6
NM_005828	DCAF7
NM_001159286	HDAC10
NM_001862	COX5B
NR_033322	NSUN5P1
NM_030957	ADAMTS10
NM_001144978	MTHFD2L
NM_001008485	SLC41A3
NM_014873	LPGAT1
NM_006155	2002-09-01
NM_033502	TRERF1
NM_014164	FXYD5
NM_003971	SPAG9
NM_019103	ZMAT5
NM_101395	DYRK1A
NM_014315	KLHDC2
NM_004145	MYO9B
NM_021994	ZNF277
NM_018697	LANCL2
NM_020883	ZSWIM5
NM_207009	FAM45A
NM_001007188	DEPDC5
NM_001028	RPS25
NM_001271985	PUS3
NM_016021	UBE2J1
NM_001144869	LIPT2
NM_016466	ANKRD39
NM_001018073	PCK2
NM_022496	ACTR6
NM_030641	APOL6
NM_021137	TNFAIP1
NM_004428	EFNA1
NM_203318	MYO18A
NM_138468	ICA1L
NR_027671	UGGT1
NM_006401	ANP32B
NM_016025	METTL9
NM_032876	AJUBA
NM_207644	FAM211B
NM_001171654	KLHL5
NM_018561	USP49
NM_004866	SCAMP1
NM_018046	AGGF1
NM_000199	SGSH
NM_006281	STK3
NM_017546	CNOT11
NM_022464	SIL1
NM_018559	KIAA1704
NM_001001713	SH3BGR
NM_001272004	EPC1
NM_017882	CLN6
NM_002205	ITGA5
NR_028303	LINC00882
NM_001134758	ARFRP1
NM_173199	NR4A3
NM_178836	PLD6
NM_183043	RNF6
NM_016732	RALY
NM_001651	AQP5
NM_002048	GAS1
NM_014798	PLEKHM1
NM_005625	SDCBP
NM_001144882	PRICKLE1
NR_036592	LOC100506710
NM_021254	C21orf59
NM_021244	RRAGD
NM_001992	F2R
NM_005120	MED12
NR_033381	CD99P1
NM_019050	USP53
NM_014719	FAM115A
NM_006244	PPP2R5B
NM_001099627	MTFR1L
NM_080491	GAB2
NM_152420	C9orf41
NM_001085430	C17orf67
NM_013412	RABL2A
NM_001326	CSTF3
NM_013285	GNL2
NM_138576	BCL11B
NM_004482	GALNT3
NM_001145020	C6orf52
NM_001243689	LETMD1
NM_001251918	RAP1B
NM_015630	EPC2
NM_006782	ZFPL1
NM_033276	XRCC6BP1
NM_016131	RAB10
NM_001127222	CACNA1A
NM_198545	DRAXIN
NM_032336	GINS4
NM_016582	SLC15A3
NR_027432	TMEM254-AS1
NM_020927	VAT1L
NM_001171815	RNF166
NM_019083	TRMT13
NM_080669	SLC46A1
NM_001212	C1QBP
NM_001167617	MLH1
NM_004045	ATOX1
NM_001001330	REEP3
NM_183377	ASIC2
NM_198175	NME1
NM_020805	KLHL14
NM_017909	RMND1
NM_001242894	ZKSCAN3
NM_004846	EIF4E2
NM_001042495	SLC12A6
NM_003664	AP3B1
NM_001164815	ACIN1
NM_001114618	MGAT1
NM_001143782	FKBP11
NM_006293	TYRO3
NM_018062	FANCL
NM_206907	PRKAA1
NM_004134	HSPA9
NM_001243135	PELI3
NM_178509	STXBP4
NM_138420	AHNAK2
NM_013352	DSE
NM_001134439	PHLDB2
NM_015443	KANSL1
NM_152490	B3GALNT2
NM_004354	CCNG2
NR_028074	RAB2B
NM_002689	POLA2
NM_000701	ATP1A1
NM_031461	CRISPLD1
NM_001011885	BTBD1
NM_002131	HMGA1
NM_006443	DNPH1
NM_001256163	BIRC2
NM_144721	THAP6
NM_001270976	IST1
NM_001166271	SPATA13
NM_002201	ISG20
NM_181515	MRPL21
NM_022060	ABHD4
NM_001008237	TTC32
NM_138803	CCDC148
NM_005101	ISG15
NM_001131007	KIAA0922
NM_175932	PSMD13
NR_024444	LOC100133985
NM_030806	C1orf21
NM_001177611	CINP
NM_000033	ABCD1
NM_001258338	NDUFA12
NM_003641	IFITM1
NM_173207	TGIF1
NM_032180	FAM161A
NM_198970	AES
NM_003040	SLC4A2
NM_001193308	SYTL1
NM_000146	FTL
NM_144732	HNRNPUL1
NM_007010	DDX52
NM_001256758	RNF165
NM_052945	TNFRSF13C
NM_000112	SLC26A2
NM_018110	DOK4
NM_025054	VCPIP1
NR_037595	HHIP-AS1
NM_001167822	BLCAP
NM_001008897	TCP1
NM_006612	KIF1C
NM_001135570	C12orf73
NM_014039	C11orf54
NM_001170689	MIB2
NM_145288	ZNF296
NM_016530	RAB8B
NR_034106	CRNDE
NM_001145438	PGAP2
NM_001127671	LIFR
NM_139201	GIT2
NM_000629	IFNAR1
NM_004153	ORC1
NM_006101	NDC80
NM_001010844	IRAK1BP1
NM_001071775	MZT1
NM_006221	PIN1
NM_001142416	AIMP1
NM_001098816	TENM4
NM_014323	PATZ1
NM_001256394	NOL8
NM_138284	IL17D
NM_001134402	CYB561D1
NM_001252051	PCMT1
NM_032016	STARD3NL
NR_033298	CCDC163P
NM_022748	TNS3
NM_001258379	SLC4A7
NM_001256526	C9orf69
NM_000060	BTD
NM_004119	FLT3
NM_005662	VDAC3
NM_006826	YWHAQ
NM_020943	CWC22
NM_015092	SMG1
NR_040024	LOC100131655
NM_004814	SNRNP40
NR_037575	MRPL10
NM_014384	ACAD8
NM_004850	ROCK2
NM_001256449	GUCY1A3
NM_032146	ARL6
NM_012120	CD2AP
NM_178544	ZNF546
NM_006807	CBX1
NM_004077	CS
NM_001134398	VAV2
NM_001135212	FKBP7
NM_001039847	GPX4
NM_018292	QRSL1
NM_000136	FANCC
NM_001202560	WBSCR22
NM_015554	GLCE
NM_001258328	HMHA1
NM_001160708	POLR3B
NR_033734	CRYBB2P1
NM_006082	TUBA1B
NM_001015892	TAF9
NM_006600	NUDC
NM_018013	SOBP
NM_015104	ATG2A
NM_152318	C12orf45
NM_006197	PCM1
NM_005378	MYCN
NM_019022	TMX3
NM_024026	MRP63
NM_001098414	ZNF621
NM_022140	EPB41L4A
NM_032367	ZBED3
NM_019095	CRLS1
NM_012469	PRPF6
NM_203447	DOCK8
NR_046451	LOC374443
NM_003620	PPM1D
NM_015324	RRP8
NR_027412	LINC00910
NM_006145	DNAJB1
NM_172195	EIF2B4
NM_176877	INADL
NM_001040284	PAPD5
NM_152444	PTGR2
NM_001024809	RARA
NM_001487	BLOC1S1
NM_000319	PEX5
NM_006357	UBE2E3
NM_001142594	ITPK1
NM_002657	PLAGL2
NR_046347	USP39
NM_001168238	ABL2
NM_001102653	OTUD4
NM_001007794	CEPT1
NM_015367	BCL2L13
NM_001003791	ERLIN2
NM_001085411	NADKD1
NM_006814	PSMF1
NM_007106	UBL3
[truncated: 8,776 more rows]

[truncated: 4 more sheets: Bernt 2011 - MLL-AF9-Bio, Garcia-C. 2016 - Mll-ENL-ER, Zhu 2016 - MLL-AF4, Zhu 2016 - MLLc]
