# Supplementary material for: MLL-AF4 Spreading Identifies Binding Sites that Are Distinct from Super-Enhancers and that Govern Sensitivity to DOT1L Inhibition in Leukemia
Source: Cell Rep. 2017 Jan 10;18(2):482–95. doi: 10.1016/j.celrep.2016.12.054 (PMC5263239; doi:10.1016/j.celrep.2016.12.054)
Supplement: Table S5. P Values for Patient Gene Expression Data, Related to Figures 4 and S5 [file mmc3.xlsx]

## Sheet: St Jude ALL
132 St Jude ALL:
# BCR/ABL1: (15)
# E2A/PBX1: (18)
# MLLr: (20)
# TEL/AML1: (20)
# Other B-ALL: (28)
JMJD1C	BCR-ABL	E2A-PBX	All MLL-FP	TEL-AML	others	preB
BCR-ABL	1	2.31402e-08	0.00094368	0.0190976	0.00398918	0.400494
E2A-PBX	2.31402e-08	1	4.1694e-10	5.95628e-11	4.81555e-07	1.13101e-05
All MLL-FP	0.00094368	4.1694e-10	1	0.0304113	1.40076e-08	0.457039
TEL-AML	0.0190976	5.95628e-11	0.0304113	1	1.69601e-08	0.849464
others	0.00398918	4.81555e-07	1.40076e-08	1.69601e-08	1	0.0304932
preB	0.400494	1.13101e-05	0.457039	0.849464	0.0304932	1
SENP6	BCR-ABL	E2A-PBX	All MLL-FP	TEL-AML	others	preB
BCR-ABL	1	7.55661e-05	0.75461	0.520562	0.200625	0.779995
E2A-PBX	7.55661e-05	1	0.000438594	1.63121e-05	0.000410987	0.0179208
All MLL-FP	0.75461	0.000438594	1	0.383413	0.500335	0.592293
TEL-AML	0.520562	1.63121e-05	0.383413	1	0.0249368	0.478341
others	0.200625	0.000410987	0.500335	0.0249368	1	0.74181
preB	0.779995	0.0179208	0.592293	0.478341	0.74181	1
MEF2C	preB	BCR-ABL	E2A-PBX	All MLL-FP	TEL-AML	others
preB	1	7.73607e-07	2.15512e-06	2.72993e-08	1.43681e-09	0.000540851
BCR-ABL	7.73607e-07	1	0.00310324	0.680778	0.0105069	0.000277895
E2A-PBX	2.15512e-06	0.00310324	1	0.000128029	2.38251e-10	0.0938053
All MLL-FP	2.72993e-08	0.680778	0.000128029	1	0.000176538	2.16443e-05
TEL-AML	1.43681e-09	0.0105069	2.38251e-10	0.000176538	1	5.37773e-12
others	0.000540851	0.000277895	0.0938053	2.16443e-05	5.37773e-12	1
ZEB2	BCR-ABL	E2A-PBX	All MLL-FP	TEL-AML	others	preB
BCR-ABL	1	0.000193151	1.23155e-09	0.0190976	0.000246929	0.0137488
E2A-PBX	0.000193151	1	6.62464e-06	0.0329091	0.663883	0.895751
All MLL-FP	1.23155e-09	6.62464e-06	1	7.37052e-09	2.26921e-07	0.0033674
TEL-AML	0.0190976	0.0329091	7.37052e-09	1	0.0702053	0.217356
others	0.000246929	0.663883	2.26921e-07	0.0702053	1	0.884783
preB	0.0137488	0.895751	0.0033674	0.217356	0.884783	1
MBNL1	BCR-ABL	E2A-PBX	All MLL-FP	TEL-AML	others	preB
BCR-ABL	1	0.0859847	9.79081e-07	0.00053228	0.028154	0.000275688
E2A-PBX	0.0859847	1	7.14754e-10	0.0329091	0.746666	0.0160327
All MLL-FP	9.79081e-07	7.14754e-10	1	1.45089e-11	1.66112e-11	1.43681e-09
TEL-AML	0.00053228	0.0329091	1.45089e-11	1	0.08842	0.416032
others	0.028154	0.746666	1.66112e-11	0.08842	1	0.040181
preB	0.000275688	0.0160327	1.43681e-09	0.416032	0.040181	1

## Sheet: COG (P9906)
207 COG (P9906) ALL:
# E2A/PBX1: (23)
# MLLr: (21)
# Other B-ALL: (155)
# TEL/AML1: (3)
ARID2	E2A-PBX	All MLL-FP	TEL-AML1	others
E2A-PBX	1	0.021576	0.88	0.293984
All MLL-FP	0.021576	1	0.401186	0.0319532
TEL-AML1	0.88	0.401186	1	0.83848
others	0.293984	0.0319532	0.83848	1
CPEB2	E2A-PBX	All MLL-FP	TEL-AML1	others
E2A-PBX	1	5.27284e-08	0.210769	0.199286
All MLL-FP	5.27284e-08	1	0.0820158	1.69904e-09
TEL-AML1	0.210769	0.0820158	1	0.393342
others	0.199286	1.69904e-09	0.393342	1
JMJD1C	E2A-PBX	All MLL-FP	TEL-AML1	others
E2A-PBX	1	7.87781e-08	0.156923	0.000293539
All MLL-FP	7.87781e-08	1	0.869565	0.000203244
TEL-AML1	0.156923	0.869565	1	0.359
others	0.000293539	0.000203244	0.359	1
MBNL1	E2A-PBX	All MLL-FP	TEL-AML1	others
E2A-PBX	1	1.82439e-08	0.352308	0.639544
All MLL-FP	1.82439e-08	1	0.00395257	8.86212e-11
TEL-AML1	0.352308	0.00395257	1	0.332929
others	0.639544	8.86212e-11	0.332929	1
REEP3	E2A-PBX	All MLL-FP	TEL-AML1	others
E2A-PBX	1	0.00515398	0.182308	0.318578
All MLL-FP	0.00515398	1	0.270751	0.00093707
TEL-AML1	0.182308	0.270751	1	0.393342
others	0.318578	0.00093707	0.393342	1
RUNX2	E2A-PBX	All MLL-FP	TEL-AML1	others
E2A-PBX	1	1.69861e-07	0.704615	0.0984963
All MLL-FP	1.69861e-07	1	0.0227273	4.68439e-08
TEL-AML1	0.704615	0.0227273	1	0.655672
others	0.0984963	4.68439e-08	0.655672	1
ZEB2	E2A-PBX	All MLL-FP	TEL-AML1	others
E2A-PBX	1	0.12174	0.210769	0.0634535
All MLL-FP	0.12174	1	0.0227273	0.00100004
TEL-AML1	0.210769	0.0227273	1	0.702316
others	0.0634535	0.00100004	0.702316	1
SENP6	E2A-PBX	All MLL-FP	TEL-AML1	others
E2A-PBX	1	0.133652	0.312308	0.00745979
All MLL-FP	0.133652	1	0.869565	0.916401
TEL-AML1	0.312308	0.869565	1	0.979672
others	0.00745979	0.916401	0.979672	1

## Sheet: ECOG (E2993)
191 ECOG (E2993) ALL:
# BCR/ABL1: (78)
# E2A/PBX1: (6)
# MLL: (25) : MLL/AF4 (17) + other MLLr (8)
# Other B-ALL: (82)
# normal preB: (3)
ARID2	BCR-ABL	E2A-PBX	All MLL-FP	MLL-AF4	MLL-FP	others	preB
BCR-ABL	1	0.00171863	5.46918e-05	0.000882919	0.0069662	0.0177494	0.0415362
E2A-PBX	0.00171863	1	0.105419	0.0736426	0.413586	0.0152992	0.547619
All MLL-FP	5.46918e-05	0.105419	1	0.768078	0.628798	0.0448378	0.39072
MLL-AF4	0.000882919	0.0736426	0.768078	1	0.510988	0.136452	0.357895
MLL-FP	0.0069662	0.413586	0.628798	0.510988	1	0.11391	0.630303
others	0.0177494	0.0152992	0.0448378	0.136452	0.11391	1	0.149617
preB	0.0415362	0.547619	0.39072	0.357895	0.630303	0.149617	1
CPEB2	BCR-ABL	E2A-PBX	All MLL-FP	MLL-AF4	MLL-FP	others	preB
BCR-ABL	1	0.162068	2.50495e-11	6.4141e-10	0.000610368	0.879259	0.643619
E2A-PBX	0.162068	1	1.90145e-05	1.98124e-05	0.004662	0.0961692	0.166667
All MLL-FP	2.50495e-11	1.90145e-05	1	0.336253	0.114941	1.10944e-11	0.00671551
MLL-AF4	6.4141e-10	1.98124e-05	0.336253	1	0.0266038	2.56487e-10	0.00175439
MLL-FP	0.000610368	0.004662	0.114941	0.0266038	1	0.000650027	0.133333
others	0.879259	0.0961692	1.10944e-11	2.56487e-10	0.000650027	1	0.895784
preB	0.643619	0.166667	0.00671551	0.00175439	0.133333	0.895784	1
JMJD1C	BCR-ABL	E2A-PBX	All MLL-FP	MLL-AF4	MLL-FP	others	preB
BCR-ABL	1	0.0618882	0.571812	0.287711	0.59764	0.143532	0.445619
E2A-PBX	0.0618882	1	0.0104118	0.0076872	0.107892	0.102973	0.547619
All MLL-FP	0.571812	0.0104118	1	0.563968	0.34424	0.112618	0.247863
MLL-AF4	0.287711	0.0076872	0.563968	1	0.194318	0.0602696	0.215789
MLL-FP	0.59764	0.107892	0.34424	0.194318	1	0.859331	0.49697
others	0.143532	0.102973	0.112618	0.0602696	0.859331	1	0.592051
preB	0.445619	0.547619	0.247863	0.215789	0.49697	0.592051	1
MBNL1	BCR-ABL	E2A-PBX	All MLL-FP	MLL-AF4	MLL-FP	others	preB
BCR-ABL	1	0.0430308	2.61575e-08	6.82587e-07	0.00166381	0.329755	0.54008
E2A-PBX	0.0430308	1	8.14906e-05	0.000237749	0.002664	0.0673607	0.261905
All MLL-FP	2.61575e-08	8.14906e-05	1	0.768078	0.628798	3.3092e-10	0.0140415
MLL-AF4	6.82587e-07	0.000237749	0.768078	1	0.510988	2.80896e-08	0.0122807
MLL-FP	0.00166381	0.002664	0.628798	0.510988	1	0.000308179	0.0848485
others	0.329755	0.0673607	3.3092e-10	2.80896e-08	0.000308179	1	0.895784
preB	0.54008	0.261905	0.0140415	0.0122807	0.0848485	0.895784	1
MEF2C	BCR-ABL	E2A-PBX	All MLL-FP	MLL-AF4	MLL-FP	others	preB
BCR-ABL	1	0.049633	0.547619	0.0140415	0.0280702	0.0242424	0.143003
E2A-PBX	0.049633	1	0.0507086	0.491162	0.512229	0.749232	0.0141776
All MLL-FP	0.547619	0.0507086	1	0.0595017	0.0865008	0.107892	0.249926
MLL-AF4	0.0140415	0.491162	0.0595017	1	0.969318	0.949723	0.143912
MLL-FP	0.0280702	0.512229	0.0865008	0.969318	1	0.931891	0.236826
others	0.0242424	0.749232	0.107892	0.949723	0.931891	1	0.317525
preB	0.143003	0.0141776	0.249926	0.143912	0.236826	0.317525	1
RUNX2	BCR-ABL	E2A-PBX	All MLL-FP	MLL-AF4	MLL-FP	others	preB
BCR-ABL	1	0.549032	5.06064e-12	6.41322e-10	0.0001075	0.953723	0.206624
E2A-PBX	0.549032	1	1.90145e-05	1.98124e-05	0.004662	0.534738	0.380952
All MLL-FP	5.06064e-12	1.90145e-05	1	0.969318	0.949723	8.53471e-13	0.000610501
MLL-AF4	6.41322e-10	1.98124e-05	0.969318	1	0.931891	1.40077e-10	0.00175439
MLL-FP	0.0001075	0.004662	0.949723	0.931891	1	7.40824e-05	0.0121212
others	0.953723	0.534738	8.53471e-13	1.40077e-10	7.40824e-05	1	0.149617
preB	0.206624	0.380952	0.000610501	0.00175439	0.0121212	0.149617	1
